# Supplementary material for: Polyphenols and Neurodegenerative Diseases: Knowledge-Mining Insights, Mechanistic Evidence, and Emerging Nutritional Applications
Source: Nutrients. 2026 Feb 12;18(4):602. doi: 10.3390/nu18040602 (PMC12943002; doi:10.3390/nu18040602)
Supplement: Supplementary file 1 [file nutrients-18-00602-s001.zip]

Archive with 9 entries (7 files):
- Supplementary File S1/
- Supplementary File S1/Cocharnesearch_manager_search.txt
- Supplementary File S1/Embase queries.csv
- Supplementary File S1/PubMedSearchHistory.csv
- Supplementary File S1/Supplementary Table S1.xlsx
- Supplementary File S1/wos-search-history.xlsx
- Supplementary File S2/
- Supplementary File S2/Derwent Data Analyzer v12.pdf
- Supplementary File S2/endote-dda.ipynb
