# Supplementary material for: Polyphenols and Neurodegenerative Diseases: Knowledge-Mining Insights, Mechanistic Evidence, and Emerging Nutritional Applications
Source: Nutrients. 2026 Feb 12;18(4):602. doi: 10.3390/nu18040602 (PMC12943002; doi:10.3390/nu18040602)
Supplement: Supplementary file 1 [file nutrients-18-00602-s001.zip › Supplementary File S1/Cocharnesearch_manager_search.txt]

Search Name:	2025-01-01
Date Run:	01/01/2025 02:37:46
Comment:
ID	Search	Hits
#1	MeSH descriptor: [Flavones] explode all trees	150
#2	(flavone):ti,ab,kw OR (flavones):ti,ab,kw OR (luteolin):ti,ab,kw OR (apigenin):ti,ab,kw OR (chrysin):ti,ab,kw OR (2 Phenyl 2 Ene Benzopyran 4 One Compounds):ti,ab,kw OR (flavone, 14C labeled):ti,ab,kw OR (2 phenyl (4h) 1 benzopyran 4 one):ti,ab,kw OR (2 phenyl 4 oxo 4h 1 benzopyran):ti,ab,kw OR (2 phenyl 4h 1 benzopyran 4 one):ti,ab,kw OR (2 phenylchromone):ti,ab,kw OR (flavone free diet):ti,ab,k…	198
#3	#1 OR #2	306
#4	MeSH descriptor: [Isoflavones] explode all trees	864
#5	(isoflavones):ti,ab,kw OR (isoflavone):ti,ab,kw OR (genistein):ti,ab,kw OR (genistin):ti,ab,kw OR (daidzenin):ti,ab,kw OR (daidzin):ti,ab,kw OR (biochanin A):ti,ab,kw OR (formononetin):ti,ab,kw OR (3 Benzylchroman 4 One):ti,ab,kw OR (3 Benzylidene 4 Chromanone):ti,ab,kw OR (3 Benzylidene 4 Chromanones):ti,ab,kw OR (3 Benzylchroman 4 Ones):ti,ab,kw OR (Homoisoflavone):ti,ab,kw OR (3 Benzylchroman …	1775
#6	#4 OR #5	1796
#7	(flavononol):ti,ab,kw OR (flavononols):ti,ab,kw OR (taxifolin):ti,ab,kw OR (dihydroquercetin):ti,ab,kw OR (2, 3 dihydroquercetin):ti,ab,kw OR (3, 3', 4', 5, 7 pentahydroxyflavanone):ti,ab,kw OR (3, 5, 7, 3', 4' pentahydroxyflavanone):ti,ab,kw OR (dihydroquercetin):ti,ab,kw OR (distylin):ti,ab,kw OR (distyllin):ti,ab,kw OR (quercetin, 2, 3 dihydro):ti,ab,kw OR (taxifolin):ti,ab,kw	22
#8	MeSH descriptor: [Flavonols] explode all trees	556
#9	(Flavonols):ti,ab,kw OR (Flavonol):ti,ab,kw OR (quercetin):ti,ab,kw OR (kaempferol):ti,ab,kw OR (galangin):ti,ab,kw OR (fisetin):ti,ab,kw OR (myricetin):ti,ab,kw OR (2 Phenyl 3 Hydroxy Benzopyran 4 Ones):ti,ab,kw OR (2 Phenyl 3 Hydroxy Benzopyran 4 Ones):ti,ab,kw OR (3 hydroxy 4 keto Flavonoids):ti,ab,kw OR (3 hydroxy 4 keto Flavonoids):ti,ab,kw OR (flavonol):ti,ab,kw OR (Dikvertin):ti,ab,kw OR (…	981
#10	#8 OR #9	1179
#11	(flavanol):ti,ab,kw OR (Flavanols):ti,ab,kw OR (flavan 3 ols):ti,ab,kw OR (flavan 3 ol):ti,ab,kw OR (catechin):ti,ab,kw OR (epicatechin):ti,ab,kw OR (epigallocatechin):ti,ab,kw OR (2 Phenyl 3 Hydroxy Benzopyran 4 Ones):ti,ab,kw OR (3 hydroxy 4 keto Flavonoids):ti,ab,kw OR (2 Phenyl 3 Hydroxy Benzopyran 4 Ones):ti,ab,kw OR (3 hydroxy 4 keto Flavonoids):ti,ab,kw OR (3 flavanol):ti,ab,kw OR (3 flava…	1377
#12	MeSH descriptor: [Flavanones] explode all trees	175
#13	(flavanones):ti,ab,kw OR (flavanone):ti,ab,kw OR (hesperetin):ti,ab,kw OR (naringenin):ti,ab,kw OR (eriodictyol):ti,ab,kw OR (isosakuranetin):ti,ab,kw OR (2 Phenyl Benzopyran 4 Ones):ti,ab,kw OR (2 Phenyl Benzopyran 4 Ones):ti,ab,kw OR (2 Phenyl Benzopyran 4 Ones):ti,ab,kw OR (2 Phenyl Benzopyran 4 Ones):ti,ab,kw OR (3,5,7 trihydroxy 4' methoxyflavanone):ti,ab,kw OR (( ) hesperetin):ti,ab,kw OR (…	190
#14	#12 or #13	265
#15	MeSH descriptor: [Flavonoids] explode all trees	3289
#16	(Flavonoids):ti,ab,kw OR (Flavonoid):ti,ab,kw OR (Flavonoids):ti,ab,kw OR (2 Phenyl Chromene):ti,ab,kw OR (2 Phenyl Benzopyran):ti,ab,kw OR (2 Phenyl Chromenes):ti,ab,kw OR (2 Phenyl Chromenes):ti,ab,kw OR (2 Phenyl Benzopyrans):ti,ab,kw OR (Flavonoid):ti,ab,kw OR (2 Phenyl Benzopyrans):ti,ab,kw OR (2 Phenyl Benzopyran):ti,ab,kw OR (2 Phenyl Chromene):ti,ab,kw OR (Bioflavonoid):ti,ab,kw OR (Biofl…	2000
#17	#15 or #16	4264
#18	#1 or #2 or #3 or #4 or #5 or #6 or #7 or #8 or #9 or #10 or #11 or #12 or #13 or #14 or #15 or #16 or #17	6446
#19	(phenolic acid):ti,ab,kw OR (phenolic acids):ti,ab,kw OR (cinnamic acid):ti,ab,kw OR (p coumaric acid):ti,ab,kw OR (syringic acid):ti,ab,kw OR (protocatechuic acid):ti,ab,kw OR (ferulic acid):ti,ab,kw OR (sinapic acid):ti,ab,kw OR (gentisic acid):ti,ab,kw OR (vanillic acid):ti,ab,kw OR (caffeic acid):ti,ab,kw OR (gallic acid):ti,ab,kw OR (Chlorogenic Acid):ti,ab,kw OR (Salicylic Acid):ti,ab,kw OR…	6444
#20	MeSH descriptor: [Tannins] explode all trees	197
#21	(Tannins):ti,ab,kw OR (Tannin):ti,ab,kw OR (procyanidins):ti,ab,kw OR (catechin):ti,ab,kw OR (afzelechin):ti,ab,kw OR (gallocatechin):ti,ab,kw OR (ellagic acid):ti,ab,kw OR (gallic acid):ti,ab,kw OR (gallotannin):ti,ab,kw OR (ellagitannin):ti,ab,kw OR (hexahydroxydiphenic acid):ti,ab,kw OR (Tannin):ti,ab,kw OR (Procyanidins):ti,ab,kw OR (Condensed Tannins):ti,ab,kw OR (Condensed Tannin):ti,ab,kw …	1526
#22	#20 or #21	1598
#23	MeSH descriptor: [Lignans] explode all trees	268
#24	(lignans):ti,ab,kw OR (lignan):ti,ab,kw OR (sesamin):ti,ab,kw OR (silymarin):ti,ab,kw OR (niranthin):ti,ab,kw OR (rubrifloralignan A):ti,ab,kw OR (bicyclol):ti,ab,kw OR (phillygenin):ti,ab,kw OR (clemastanin B):ti,ab,kw OR (isatindolignanoside A):ti,ab,kw OR (diphyllin):ti,ab,kw OR (hinokinin):ti,ab,kw OR (yatein):ti,ab,kw OR (secoisolariciresinol):ti,ab,kw OR (Neolignan):ti,ab,kw OR (Neolignans)…	886
#25	#23 OR #24	1052
#26	MeSH descriptor: [Anthocyanins] explode all trees	226
#27	(anthocyanidins):ti,ab,kw OR (anthocyanidin):ti,ab,kw OR (anthocyanin):ti,ab,kw OR (Anthocyanins):ti,ab,kw OR (cyanidin):ti,ab,kw OR (delphinidin):ti,ab,kw OR (pelargonidin):ti,ab,kw OR (peonidin):ti,ab,kw OR (petunidin):ti,ab,kw OR (malvidin):ti,ab,kw OR (Anthocyanin):ti,ab,kw OR (Leucoanthocyanidins):ti,ab,kw OR (Anthocyanidins):ti,ab,kw OR (Anthocyanidin):ti,ab,kw OR (Anthocyanin):ti,ab,kw OR …	727
#28	#26 OR #27	727
#29	MeSH descriptor: [Anthraquinones] explode all trees	820
#30	(anthraquinones):ti,ab,kw OR (anthraquinone):ti,ab,kw OR (physcion):ti,ab,kw OR (chrysophanol):ti,ab,kw OR (aloe emodin):ti,ab,kw OR (rhein):ti,ab,kw OR (Anthracenedione):ti,ab,kw OR (Compound, Anthraquinone):ti,ab,kw OR (Anthraquinone):ti,ab,kw OR (Anthraquinone Derivatives):ti,ab,kw OR (Anthraquinone Compounds):ti,ab,kw OR (Anthracenediones; Anthranoids):ti,ab,kw OR (Anthranoid; Anthraquinone D…	241
#31	#29 OR #30	931
#32	MeSH descriptor: [Coumarins] explode all trees	3040
#33	(coumarins):ti,ab,kw OR (coumarin):ti,ab,kw OR (osthole):ti,ab,kw OR (anthogenol):ti,ab,kw OR (ammoresinol):ti,ab,kw OR (phellodenol):ti,ab,kw OR (Derivative, Coumarin):ti,ab,kw OR (Coumarines):ti,ab,kw OR (1,2 Benzopyrone Derivatives):ti,ab,kw OR (1,2 Benzo Pyrones):ti,ab,kw OR (Derivatives, 1,2 Benzopyrone):ti,ab,kw OR (Benzopyran 2 ones):ti,ab,kw OR (Benzopyran 2 ones):ti,ab,kw OR (1,2 Benzopy…	380
#34	#32 OR #33	3189
#35	MeSH descriptor: [Stilbenes] explode all trees	4504
#36	(stilbenes):ti,ab,kw OR (stilbene):ti,ab,kw OR (Resveratrol):ti,ab,kw OR (piceatannol):ti,ab,kw OR (rhapontigenin):ti,ab,kw OR (isorhapontigenin):ti,ab,kw OR (pinosylvin):ti,ab,kw OR (pterostilbene):ti,ab,kw OR (Stilbene Derivatives):ti,ab,kw OR (Stilbene Derivative):ti,ab,kw OR (Derivatives, Stilbene):ti,ab,kw OR (Stilbenoid):ti,ab,kw OR (Derivative, Stilbene):ti,ab,kw OR (Stilbene):ti,ab,kw OR …	911
#37	#35 OR #36	4948
#38	MeSH descriptor: [Polyphenols] explode all trees	1090
#39	(Polyphenols):ti,ab,kw OR (Polyphenol):ti,ab,kw OR (Provinols):ti,ab,kw OR (Polyphenols):ti,ab,kw OR (Polyphenol):ti,ab,kw OR (Provinols):ti,ab,kw OR (Polyphenol):ti,ab,kw OR (Provinols):ti,ab,kw OR (polyphenol component):ti,ab,kw OR (polyphenols):ti,ab,kw OR (polyphenol):ti,ab,kw	2669
#40	#18 OR #19 OR #20 OR #21 OR #22 OR #23 OR #24 OR #25 OR #26 OR #27 OR #28 OR #29 OR #30 OR #31 OR #32 OR #33 OR #34 OR #35 OR #36 OR #37 0R #38 OR #39	23893
#41	MeSH descriptor: [Lewy Body Disease] explode all trees	161
#42	(Lewy Body Disease):ti,ab,kw OR (Lewy Body Disease):ti,ab,kw OR (Diffuse Lewy Body Disease):ti,ab,kw OR (Lewy Body Disease, Diffuse):ti,ab,kw OR (Lewy Body Type Senile Dementia):ti,ab,kw OR (Lewy Body Disease, Cortical):ti,ab,kw OR (Dementia, Lewy Body):ti,ab,kw OR (Cortical Lewy Body Disease):ti,ab,kw OR (Lewy Body Dementia):ti,ab,kw OR (Lewy Body Disease):ti,ab,kw OR (Diffuse Lewy Body Disease)…	547
#43	#41 OR #42	547
#44	MeSH descriptor: [Frontotemporal Dementia] explode all trees	125
#45	(Frontotemporal Dementia):ti,ab,kw OR (Semantic Dementia):ti,ab,kw OR (Dementia, Semantic):ti,ab,kw OR (Semantic Dementias):ti,ab,kw OR (Dementias, Semantic):ti,ab,kw OR (Disinhibition Dementia Parkinsonism Amytrophy Complex):ti,ab,kw OR (GRN Related Frontotemporal Dementias):ti,ab,kw OR (Ubiquitin Positive Frontotemporal Dementias):ti,ab,kw OR (Frontotemporal Lobe Dementias (FLDEM)):ti,ab,kw OR …	968
#46	#44 OR #45	972
#47	MeSH descriptor: [Prion Diseases] explode all trees	29
#48	(Prion Diseases):ti,ab,kw OR (Human Transmissible Spongiform Encephalopathies, Inherited):ti,ab,kw OR (Inherited Human Transmissible Spongiform Encephalopathies):ti,ab,kw OR (Transmissible Dementias):ti,ab,kw OR (Encephalopathies, Spongiform, Transmissible):ti,ab,kw OR (Dementia, Transmissible):ti,ab,kw OR (Prion Induced Disorder):ti,ab,kw OR (Encephalopathies, Transmissible Spongiform):ti,ab,kw …	53
#49	#47 OR #48	66
#50	MeSH descriptor: [Alzheimer Disease] explode all trees	5362
#51	(Alzheimer Disease):ti,ab,kw OR (Presenile Dementia):ti,ab,kw OR (Dementia, Presenile):ti,ab,kw OR (Alzheimer's Disease, Focal Onset):ti,ab,kw OR (Focal Onset Alzheimer's Disease):ti,ab,kw OR (Alzheimer Disease, Late Onset):ti,ab,kw OR (Late Onset Alzheimer Disease):ti,ab,kw OR (Senile Dementia, Acute Confusional):ti,ab,kw OR (Acute Confusional Senile Dementia):ti,ab,kw OR (Alzheimer Disease, Fam…	14640
#52	#50 OR #51	14640
#53	MeSH descriptor: [Amyotrophic Lateral Sclerosis] explode all trees	898
#54	(Amyotrophic Lateral Sclerosis):ti,ab,kw OR (Motor Neuron Disease, Amyotrophic Lateral Sclerosis):ti,ab,kw OR (Gehrigs Disease):ti,ab,kw OR (Lou Gehrig Disease):ti,ab,kw OR (ALS Amyotrophic Lateral Sclerosis):ti,ab,kw OR (Charcot Disease):ti,ab,kw OR (Gehrig Disease):ti,ab,kw OR (Disease, Lou Gehrigs):ti,ab,kw OR (Lou Gehrigs Disease):ti,ab,kw OR (ALS Amyotrophic Lateral Sclerosis):ti,ab,kw OR (L…	2012
#55	#53 OR #54	2012
#56	MeSH descriptor: [Huntington Disease] explode all trees	345
#57	(Huntington Disease):ti,ab,kw OR (Huntington chorea):ti,ab,kw OR (Huntington Disease, Juvenile Onset):ti,ab,kw OR (Juvenile Onset Huntington Disease):ti,ab,kw OR (Huntington Disease, Juvenile):ti,ab,kw OR (Huntington Disease, Juvenile Onset):ti,ab,kw OR (Juvenile Huntington Disease):ti,ab,kw OR (Juvenile Onset Huntington Disease):ti,ab,kw OR (Late Onset Huntington Disease):ti,ab,kw OR (Huntington…	870
#58	#57 OR #57	870
#59	MeSH descriptor: [Parkinsonian Disorders] explode all trees	6423
#60	(Parkinsonian Disorders):ti,ab,kw OR (Parkinsonism, Familial Juvenile):ti,ab,kw OR (Familial Juvenile Parkinsonism):ti,ab,kw OR (Juvenile Parkinsonism, Familial):ti,ab,kw OR (Recessive Parkinsonism, Autosomal):ti,ab,kw OR (Parkinsonism, Autosomal Recessive):ti,ab,kw OR (Autosomal Recessive Parkinsonism):ti,ab,kw OR (Juvenile Parkinsonism):ti,ab,kw OR (Parkinsonisms, Juvenile):ti,ab,kw OR (Juvenil…	8465
#61	#59 OR #60	11667
#62	(Neurodegenerative Diseases):ti,ab,kw OR (Neurologic Disorders, Degenerative):ti,ab,kw OR (Degenerative Diseases, Nervous System):ti,ab,kw OR (Neurologic Disorder, Degenerative):ti,ab,kw OR (Neurodegenerative Disorders):ti,ab,kw OR (Neurodegenerative Disease):ti,ab,kw OR (Degenerative Conditions, Neurologic):ti,ab,kw OR (Degenerative Neurologic Disease):ti,ab,kw OR (Neurologic Degenerative Condit…	2612
#63	MeSH descriptor: [Neurodegenerative Diseases] explode all trees	14991
#64	#62 OR #63	16726
#65	#43 OR #46 OR #49 OR #52 OR #55 OR #58 OR #61 OR #64	31954
#66	#40 AND #65	274
#67	#3 and #43	0
#68	#3 and #46	4
#69	#3 and #49	0
#70	#3 and #52	7
#71	#3 and #55	1
#72	#3 and #58	0
#73	#3 and #61	1
#74	#3 and #64	4
#75	#6 and #43	0
#76	#6 and #46	1
#77	#6 and #49	0
#78	#6 and #52	18
#79	#6 and #55	2
#80	#6 and #58	0
#81	#6 and #61	1
#82	#6 and #64	11
#83	#7 and #43	0
#84	#7 and #46	0
#85	#7 and #49	0
#86	#7 and #52	0
#87	#7 and #55	0
#88	#7 and #58	0
#89	#7 and #61	0
#90	#7 and #64	0
#91	#10 and #43	0
#92	#10 and #46	0
#93	#10 and #49	0
#94	#10 and #52	8
#95	#10 and #55	0
#96	#10 and #58	2
#97	#10 and #61	5
#98	#10 and #64	13
#99	#11 and #43	0
#100	#11 and #46	2
#101	#11 and #49	0
#102	#11 and #52	15
#103	#11 and #55	1
#104	#11 and #58	3
#105	#11 and #61	4
#106	#11 and #64	13
#107	#14 and #43	0
#108	#14 and #46	0
#109	#14 and #49	0
#110	#14 and #52	1
#111	#14 and #55	0
#112	#14 and #58	0
#113	#14 and #61	3
#114	#14 and #64	5
#115	#17 and #43	0
#116	#17 and #46	5
#117	#17 and #49	0
#118	#17 and #52	25
#119	#17 and #55	4
#120	#17 and #58	3
#121	#17 and #61	13
#122	#17 and #64	40
#123	#19 and #43	1
#124	#19 and #46	4
#125	#19 and #49	0
#126	#19 and #52	33
#127	#19 and #55	2
#128	#19 and #58	4
#129	#19 and #61	8
#130	#19 and #64	31
#131	#22 and #43	0
#132	#22 and #46	2
#133	#22 and #49	0
#134	#22 and #52	11
#135	#22 and #55	1
#136	#22 and #58	3
#137	#22 and #61	3
#138	#22 and #64	14
#139	#25 and #43	0
#140	#25 and #46	0
#141	#25 and #49	0
#142	#25 and #52	16
#143	#25 and #55	0
#144	#25 and #58	0
#145	#25 and #61	2
#146	#25 and #64	8
#147	#28 and #43	0
#148	#28 and #46	4
#149	#28 and #49	0
#150	#28 and #52	8
#151	#28 and #55	0
#152	#28 and #58	1
#153	#28 and #61	1
#154	#28 and #64	5
#155	#31 and #43	0
#156	#31 and #46	0
#157	#31 and #49	0
#158	#31 and #52	0
#159	#31 and #55	0
#160	#31 and #58	0
#161	#31 and #61	0
#162	#31 and #64	0
#163	#34 and #43	0
#164	#34 and #46	0
#165	#34 and #49	0
#166	#34 and #52	3
#167	#34 and #55	0
#168	#34 and #58	1
#169	#34 and #61	3
#170	#34 and #64	5
#171	#37 and #43	1
#172	#37 and #46	6
#173	#37 and #49	0
#174	#37 and #52	35
#175	#37 and #55	12
#176	#37 and #58	2
#177	#37 and #61	6
#178	#37 and #64	41
