# Supplementary material for: Polyphenols and Neurodegenerative Diseases: Knowledge-Mining Insights, Mechanistic Evidence, and Emerging Nutritional Applications
Source: Nutrients. 2026 Feb 12;18(4):602. doi: 10.3390/nu18040602 (PMC12943002; doi:10.3390/nu18040602)
Supplement: Supplementary file 1 [file nutrients-18-00602-s001.zip › Supplementary File S1/Embase queries.csv]

No.	Query	Results	Date
#31	#29 AND #30	189	2-Jan-25
#30	'randomized controlled trial'/exp OR 'controlled trial, randomized':ti,ab,kw OR 'randomised controlled study':ti,ab,kw OR 'randomised controlled trial':ti,ab,kw OR 'randomized controlled study':ti,ab,kw OR 'trial, randomized controlled':ti,ab,kw OR 'randomized controlled trial':ti,ab,kw	882387	2-Jan-25
#29	#28 AND 'Article'/it	10926	2-Jan-25
#28	#17 AND #27	22590	2-Jan-25
#27	#18 OR #19 OR #20 OR #21 OR #22 OR #23 OR #24 OR #25 OR #26	948056	2-Jan-25
#26	'neurodegenerative diseases'/exp OR 'neurodegenerative diseases':ti,ab,kw OR 'neurodegenerative disease':ti,ab,kw OR 'degenerative neurologic disorders':ti,ab,kw OR 'degenerative neurologic disorder':ti,ab,kw OR 'neurologic disorder, degenerative':ti,ab,kw OR 'neurologic disorders, degenerative':ti,ab,kw OR 'nervous system degenerative diseases':ti,ab,kw OR 'neurodegenerative disorders':ti,ab,kw …	869268	2-Jan-25
#25	'parkinsonian disorders'/exp OR 'parkinsonism'/exp OR 'parkinsonian syndromes':ti,ab,kw OR 'parkinsonian diseases':ti,ab,kw OR 'autosomal dominant parkinsonism':ti,ab,kw OR 'dominant parkinsonism, autosomal':ti,ab,kw OR 'parkinsonism, autosomal dominant':ti,ab,kw OR 'autosomal recessive juvenile parkinson disease':ti,ab,kw OR 'juvenile parkinson disease, autosomal recessive':ti,ab,kw OR 'juvenile…	49000	2-Jan-25
#24	'parkinsonian disorders'/exp OR 'parkinsonism'/exp OR 'parkinsonian syndromes':ti,ab,kw OR 'parkinsonian diseases':ti,ab,kw OR 'autosomal dominant parkinsonism':ti,ab,kw OR 'dominant parkinsonism, autosomal':ti,ab,kw OR 'parkinsonism, autosomal dominant':ti,ab,kw OR 'autosomal recessive juvenile parkinson disease':ti,ab,kw OR 'juvenile parkinson disease, autosomal recessive':ti,ab,kw OR 'juvenile…	49000	2-Jan-25
#23	'huntington disease'/exp OR 'huntington chorea'/exp OR 'huntington disease, juvenile-onset':ti,ab,kw OR 'juvenile onset huntington disease':ti,ab,kw OR 'huntington disease, juvenile':ti,ab,kw OR 'huntington disease, juvenile onset':ti,ab,kw OR 'juvenile huntington disease':ti,ab,kw OR 'juvenile-onset huntington disease':ti,ab,kw OR 'late onset huntington disease':ti,ab,kw OR 'huntington disease, …	35294	2-Jan-25
#22	'amyotrophic lateral sclerosis'/exp OR 'gehrig disease':ti,ab,kw OR 'gehrigs disease':ti,ab,kw OR 'charcot disease':ti,ab,kw OR 'motor neuron disease, amyotrophic lateral sclerosis':ti,ab,kw OR 'lou-gehrigs disease':ti,ab,kw OR 'disease, lou-gehrigs':ti,ab,kw OR 'als - amyotrophic lateral sclerosis':ti,ab,kw OR 'als amyotrophic lateral sclerosis':ti,ab,kw OR 'amyotrophic lateral sclerosis, guam f…	57668	2-Jan-25
#21	'alzheimer disease'/exp OR 'alzheimer dementias':ti,ab,kw OR 'dementia, senile':ti,ab,kw OR 'senile dementia':ti,ab,kw OR 'dementia, alzheimer type':ti,ab,kw OR 'alzheimer type dementia':ti,ab,kw OR 'alzheimer-type dementia (atd)':ti,ab,kw OR 'alzheimer type dementia (atd)':ti,ab,kw OR 'dementia, alzheimer-type (atd)':ti,ab,kw OR 'alzheimer type senile dementia':ti,ab,kw OR 'primary senile degene…	271711	2-Jan-25
#20	'prion diseases'/exp OR 'dementias, transmissible':ti,ab,kw OR 'transmissible dementias':ti,ab,kw OR 'encephalopathies, spongiform, transmissible':ti,ab,kw OR 'prion-induced disorders':ti,ab,kw OR 'prion-induced disorder':ti,ab,kw OR 'disorder, prion-induced':ti,ab,kw OR 'disorders, prion-induced':ti,ab,kw OR 'prion induced disorder':ti,ab,kw OR 'prion-associated disorders':ti,ab,kw OR 'spongifor…	28954	2-Jan-25
#19	'frontotemporal dementia'/exp OR 'dementias, frontotemporal':ti,ab,kw OR 'frontotemporal dementia with parkinsonism':ti,ab,kw OR 'dementia, frontotemporal, with parkinsonism':ti,ab,kw OR 'multiple system tauopathy with presenile dementia':ti,ab,kw OR 'frontotemporal dementia, ubiquitin-positive':ti,ab,kw OR 'dementia, ubiquitin-positive frontotemporal':ti,ab,kw OR 'dementias, ubiquitin-positive f…	27304	2-Jan-25
#18	'lewy body disease'/exp OR 'diffuse lewy body disease'/exp OR 'cortical lewy body disease':ti,ab,kw OR 'lewy body disease, cortical':ti,ab,kw OR 'lewy body type senile dementia':ti,ab,kw OR 'lewy body disease, diffuse':ti,ab,kw OR 'dementia, lewy body':ti,ab,kw OR 'dementia with lewy bodies':ti,ab,kw OR 'dementia with lewy body':ti,ab,kw OR 'dlb (dementia with lewy bodies)':ti,ab,kw OR 'dlbd':ti,…	16308	2-Jan-25
#17	#8 OR #9 OR #10 OR #11 OR #12 OR #13 OR #14 OR #15 OR #16	964907	2-Jan-25
#16	'polyphenols'/exp OR 'polyphenol'/exp OR 'provinols'/exp OR 'provinols':ti,ab,kw OR 'polyphenol component':ti,ab,kw OR 'polyphenols':ti,ab,kw OR 'polyphenol':ti,ab,kw	59437	2-Jan-25
#15	'stilbenes'/exp OR 'stilbene'/exp OR 'resveratrol'/exp OR 'piceatannol'/exp OR 'rhapontigenin'/exp OR 'isorhapontigenin'/exp OR 'pinosylvin'/exp OR 'pterostilbene'/exp OR 'stilbenes':ti,ab,kw OR 'rhapontigenin':ti,ab,kw OR 'isorhapontigenin':ti,ab,kw OR 'pinosylvin':ti,ab,kw OR 'resveratrol, (z)-; cis resveratrol':ti,ab,kw OR 'cis-resveratrol; trans resveratrol 3 o sulfate':ti,ab,kw OR 'stilbenoi…	46118	2-Jan-25
#14	'coumarins'/exp OR 'coumarin'/exp OR 'osthole'/exp OR 'anthogenol' OR 'ammoresinol' OR 'phellodenol' OR 'coumarins':ti,ab,kw OR 'anthogenol':ti,ab,kw OR 'ammoresinol':ti,ab,kw OR 'phellodenol':ti,ab,kw OR 'coumarin derivative':ti,ab,kw OR 'derivative, coumarin':ti,ab,kw OR '1,2-benzopyrones':ti,ab,kw OR '1,2 benzopyrones':ti,ab,kw OR '1,2-benzopyrone derivatives':ti,ab,kw OR '1,2 benzopyrone deri…	167446	2-Jan-25
#13	'anthraquinones'/exp OR 'anthraquinone'/exp OR 'physcion'/exp OR 'chrysophanol'/exp OR 'aloe-emodin'/exp OR 'rhein'/exp OR 'anthraquinones':ti,ab,kw OR 'chrysophanol':ti,ab,kw OR 'aloe-emodin':ti,ab,kw OR 'anthracenediones; anthranoids':ti,ab,kw OR 'anthranoid; anthraquinone derivative':ti,ab,kw OR 'anthranoid':ti,ab,kw OR 'anthraquinone compound':ti,ab,kw OR 'compound, anthraquinone':ti,ab,kw OR…	327206	2-Jan-25
#12	'anthocyanidins' OR 'anthocyanidin'/exp OR 'anthocyanin'/exp OR 'anthocyanins'/exp OR 'cyanidin'/exp OR 'delphinidin'/exp OR 'pelargonidin'/exp OR 'peonidin'/exp OR 'petunidin'/exp OR 'malvidin'/exp OR 'anthocyanins':ti,ab,kw OR 'cyanidin':ti,ab,kw OR 'peonidin':ti,ab,kw OR 'petunidin':ti,ab,kw OR 'malvidin':ti,ab,kw OR 'anthocyanin':ti,ab,kw OR 'anthocyanidins':ti,ab,kw OR 'anthocyanidin':ti,ab,…	24872	2-Jan-25
#11	'lignans'/exp OR 'lignan'/exp OR 'sesamin'/exp OR 'silymarin'/exp OR 'niranthin'/exp OR 'rubrifloralignan a' OR 'bicyclol'/exp OR 'phillygenin'/exp OR 'clemastanin b'/exp OR 'isatindolignanoside a' OR 'diphyllin'/exp OR 'hinokinin'/exp OR 'yatein'/exp OR 'secoisolariciresinol'/exp OR 'niranthin':ti,ab,kw OR 'rubrifloralignan a':ti,ab,kw OR 'bicyclol':ti,ab,kw OR 'phillygenin':ti,ab,kw OR 'clemast…	23382	2-Jan-25
#10	'tannins'/exp OR 'tannin'/exp OR 'procyanidins' OR 'catechin'/exp OR 'afzelechin'/exp OR 'gallocatechin'/exp OR 'ellagic acid'/exp OR 'gallic acid'/exp OR 'gallotannin'/exp OR 'ellagitannin'/exp OR 'hexahydroxydiphenic acid' OR 'tannins':ti,ab,kw OR 'afzelechin':ti,ab,kw OR 'gallotannin':ti,ab,kw OR 'hexahydroxydiphenic acid':ti,ab,kw OR 'procyanidins':ti,ab,kw OR 'condensed tannins':ti,ab,kw OR …	89892	2-Jan-25
#9	'phenolic acid'/exp OR 'phenolic acids' OR 'cinnamic acid'/exp OR 'p-coumaric acid' OR 'syringic acid'/exp OR 'protocatechuic acid'/exp OR 'ferulic acid'/exp OR 'sinapic acid'/exp OR 'gentisic acid'/exp OR 'vanillic acid'/exp OR 'caffeic acid'/exp OR 'gallic acid'/exp OR 'chlorogenic acid'/exp OR 'salicylic acid'/exp OR 'phenolic acid':ti,ab,kw OR 'phenolic acids':ti,ab,kw OR 'p-coumaric acid':ti…	156350	2-Jan-25
#8	#1 OR #2 OR #3 OR #4 OR #5 OR #6 OR #7	295689	2-Jan-25
#7	'flavonoids'/exp OR 'flavonoid'/exp OR '2-phenyl-chromene':ti,ab,kw OR '2 phenyl chromene':ti,ab,kw OR '2-phenyl-benzopyran':ti,ab,kw OR '2 phenyl benzopyran':ti,ab,kw OR '2-phenyl-benzopyrans':ti,ab,kw OR '2 phenyl benzopyrans':ti,ab,kw OR '2-phenyl-chromenes':ti,ab,kw OR '2 phenyl chromenes':ti,ab,kw OR 'bioflavonoids':ti,ab,kw OR 'bioflavonoid':ti,ab,kw OR 'flavonoid derivative':ti,ab,kw OR 'f…	235732	2-Jan-25
#6	'flavanones'/exp OR 'flavanone'/exp OR 'hesperetin'/exp OR 'naringenin'/exp OR 'eriodictyol'/exp OR 'isosakuranetin'/exp OR 'flavanones':ti,ab,kw OR 'flavanone':ti,ab,kw OR 'eriodictyol':ti,ab,kw OR 'isosakuranetin':ti,ab,kw OR '2-phenyl-benzopyran-4-ones':ti,ab,kw OR '2 phenyl benzopyran 4 ones':ti,ab,kw OR '3,5,7-trihydroxy-4-methoxyflavanone':ti,ab,kw OR '(-)-hesperetin':ti,ab,kw OR '3, 5, 7 t…	16925	2-Jan-25
#5	'flavanol'/exp OR 'flavanols' OR 'flavan-3-ols' OR 'flavan-3-ol' OR 'catechin'/exp OR 'epicatechin'/exp OR 'epigallocatechin'/exp OR 'flavanol':ti,ab,kw OR 'flavanols':ti,ab,kw OR 'flavan-3-ols':ti,ab,kw OR 'flavan-3-ol':ti,ab,kw OR '2-phenyl-3-hydroxy-benzopyran-4-ones':ti,ab,kw OR '3 hydroxy 4 keto flavonoids':ti,ab,kw OR '2 phenyl 3 hydroxy benzopyran 4 ones':ti,ab,kw OR '3-hydroxy-4-keto-flav…	36326	2-Jan-25
#4	'flavonols'/exp OR 'flavonol'/exp OR 'quercetin'/exp OR 'kaempferol'/exp OR 'galangin'/exp OR 'fisetin'/exp OR 'myricetin'/exp OR 'flavonols':ti,ab,kw OR '2-phenyl-3-hydroxy-benzopyran-4-ones':ti,ab,kw OR '2 phenyl 3 hydroxy benzopyran 4 ones':ti,ab,kw OR '3-hydroxy-4-keto-flavonoids':ti,ab,kw OR '3 hydroxy 4 keto flavonoids':ti,ab,kw OR 'flavonol':ti,ab,kw OR '3,3,4,5,7-pentahydroxyflavone':ti,a…	83553	2-Jan-25
#3	'flavononol' OR 'flavononols' OR 'taxifolin'/exp OR 'flavononol':ti,ab,kw OR 'flavononols':ti,ab,kw OR '2, 3 dihydroquercetin':ti,ab,kw OR '3, 3, 4, 5, 7 pentahydroxyflavanone':ti,ab,kw OR '3, 5, 7, 3, 4 pentahydroxyflavanone':ti,ab,kw OR 'dihydroquercetin':ti,ab,kw OR 'distylin':ti,ab,kw OR 'distyllin':ti,ab,kw OR 'quercetin, 2, 3 dihydro':ti,ab,kw OR 'taxifolin':ti,ab,kw	2749	2-Jan-25
#2	'isoflavones'/exp OR 'isoflavone'/exp OR 'genistein'/exp OR 'genistin'/exp OR 'daidzenin' OR 'daidzin'/exp OR 'biochanin a'/exp OR 'formononetin'/exp OR 'isoflavones':ti,ab,kw OR 'daidzenin':ti,ab,kw OR 'isoflavone derivatives':ti,ab,kw OR 'derivatives, isoflavone':ti,ab,kw OR 'isoflavone derivative':ti,ab,kw OR 'derivative, isoflavone':ti,ab,kw OR 'homoisoflavones':ti,ab,kw OR '3-benzylchroman-4…	35558	2-Jan-25
#1	'flavone'/exp OR 'flavones'/exp OR 'luteolin'/exp OR 'apigenin'/exp OR 'chrysin'/exp OR 'flavones':ti,ab,kw OR 'luteolin':ti,ab,kw OR 'apigenin':ti,ab,kw OR '2-phenyl-2-ene-benzopyran-4-one compounds':ti,ab,kw OR 'flavone, 14c-labeled':ti,ab,kw OR '2 phenyl (4h) 1 benzopyran 4 one':ti,ab,kw OR '2 phenyl 4 oxo 4h 1 benzopyran':ti,ab,kw OR '2 phenyl 4h 1 benzopyran 4 one':ti,ab,kw OR '2 phenylchrom…	138063	2-Jan-25
