# Supplementary material for: Polyphenols and Neurodegenerative Diseases: Knowledge-Mining Insights, Mechanistic Evidence, and Emerging Nutritional Applications
Source: Nutrients. 2026 Feb 12;18(4):602. doi: 10.3390/nu18040602 (PMC12943002; doi:10.3390/nu18040602)
Supplement: Supplementary file 1 [file nutrients-18-00602-s001.zip › Supplementary File S1/PubMedSearchHistory.csv]

Search number	Query	Sort By	Filters	Search Details	Results	Time
36	#31 AND #32		Clinical Trial, Meta-Analysis, Randomized Controlled Trial	(("lewy body disease"[MeSH Terms] OR ("lewy body disease"[Title/Abstract] OR "lewy body disease"[Title/Abstract] OR "diffuse lewy body disease"[Title/Abstract] OR "lewy body disease diffuse"[Title/Abstract] OR (("lewy bodies"[MeSH Terms] OR ("Lewy"[All Fields] AND "bodies"[All Fields]) OR "lewy bodies"[All Fields] OR ("Lewy"[All Fields] AND "Body"[All Fields]) OR "lewy body"[All Fields]) AND "typ…
s""[MeSH Terms] OR (""Amyotrophic""[All Fields] AND ""Lateral""[All Fields] AND ""Sclerosis""[All Fields]) OR ""amyotrophic lateral sclerosis""[All Fields]) AND (""parkinson disease""[MeSH Terms] OR (""Parkinson""[All Fields] AND ""Disease""[All Fields]) OR ""parkinson disease""[All Fields] OR ""parkinsons""[All Fields] OR ""Parkinson""[All Fields] OR ""parkinson s""[All Fields] OR ""parkinsonian…	ramsay[Author] AND ""paralysis syndrome""[Title/Abstract]) OR ""parkinsonian disorders""[Title/Abstract] OR ""Parkinsonism""[Title/Abstract] OR ""parkinsonian syndrome""[Title/Abstract] OR ""parkinsonian syndromes""[Title/Abstract] OR ""parkinsonian diseases""[Title/Abstract] OR ""Parkinsonism""[Title/Abstract] OR ""autosomal dominant parkinsonism""[Title/Abstract] OR ((""dominance""[All Fields] …	ramsay[Author] AND ""paralysis syndrome""[Title/Abstract]) OR ""familial juvenile parkinsonism""[Title/Abstract] OR ((""Juvenile""[All Fields] OR ""juvenile s""[All Fields] OR ""juveniles""[All Fields] OR ""juvenility""[All Fields]) AND ""parkinsonism familial""[Title/Abstract]) OR ((""parkinson disease""[MeSH Terms] OR (""Parkinson""[All Fields] AND ""Disease""[All Fields]) OR ""parkinson diseas…
ic acid""[All Fields]) AND ""acid vanillic""[Title/Abstract]) OR ""4 hydroxy 3 methoxybenzoic acid""[Title/Abstract] OR ""4 hydroxy 3 methoxybenzoic acid""[Title/Abstract] OR ""acids caffeic""[Title/Abstract] OR ""acid gallic""[Title/Abstract] OR ""3 4 5 trihydroxybenzoic acid""[Title/Abstract] OR ""3 caffeoylquinic acid""[Title/Abstract] OR ""acid 3 caffeoylquinic""[Title/Abstract] OR ""acid chl…	3[UID]) AND ""dioxol-5-ylmethyl""[All Fields])) AND ""dihydrofuran-2""[All Fields]) AND ""3H""[All Fields]) AND ""One""[Title/Abstract]) OR ""3r 4r""[All Fields]) AND ""3 4 bis""[All Fields]) AND ""1 3 benzodioxol 5 ylmethyl""[All Fields]) AND ""oxolan-2-one""[Title/Abstract]) OR ""2 3 bis""[All Fields]) AND (""4-hydroxy-3-methoxyphenyl""[All Fields] AND (""methyl""[All Fields] OR ""methylate""[A…	2""[All Fields] AND ""benzo pyrones""[Title/Abstract]) OR ((""analogs and derivatives""[MeSH Subheading] OR (""analogs""[All Fields] AND ""Derivatives""[All Fields]) OR ""analogs and derivatives""[All Fields] OR ""Derivatives""[All Fields] OR ""derivable""[All Fields] OR ""derivant""[All Fields] OR ""derivants""[All Fields] OR ""derivate""[All Fields] OR ""derivated""[All Fields] OR ""derivates""…	2""[All Fields] AND ""benzo pyrones""[Title/Abstract]) OR ""Benzopyran-2-ones""[Title/Abstract] OR ""Benzopyran-2-ones""[Title/Abstract] OR ""coumarin derivatives""[Title/Abstract] OR ""derivatives coumarin""[Title/Abstract] OR ""osthole""[Title/Abstract] OR ""7 methoxy 8""[All Fields]) AND ""3-methylpent-2-enyl""[All Fields]) AND ""Coumarin""[Title/Abstract]) OR ""2h""[All Fields]) AND ""1 benzo…	2""[All Fields] AND ""diphenylethylene""[Title/Abstract]) OR ""cis stilbene""[Title/Abstract] OR ""toluylene""[Title/Abstract] OR ""trans stilbene""[Title/Abstract] OR ""Stilbene""[Title/Abstract] OR ""3 4 5 stilbenetriol""[Title/Abstract] OR ""3 4 5 trihydroxystilbene""[Title/Abstract] OR 5[UID]) AND (""4""[All Fields] AND ""hydroxystyryl""[All Fields])) AND ""benzene 1 3 diol""[Title/Abstract])…	117	5:20:44
33	#31 AND #32			("lewy body disease"[MeSH Terms] OR ("lewy body disease"[Title/Abstract] OR "lewy body disease"[Title/Abstract] OR "diffuse lewy body disease"[Title/Abstract] OR "lewy body disease diffuse"[Title/Abstract] OR (("lewy bodies"[MeSH Terms] OR ("Lewy"[All Fields] AND "bodies"[All Fields]) OR "lewy bodies"[All Fields] OR ("Lewy"[All Fields] AND "Body"[All Fields]) OR "lewy body"[All Fields]) AND "type…
[MeSH Terms] OR (""Amyotrophic""[All Fields] AND ""Lateral""[All Fields] AND ""Sclerosis""[All Fields]) OR ""amyotrophic lateral sclerosis""[All Fields]) AND (""parkinson disease""[MeSH Terms] OR (""Parkinson""[All Fields] AND ""Disease""[All Fields]) OR ""parkinson disease""[All Fields] OR ""parkinsons""[All Fields] OR ""Parkinson""[All Fields] OR ""parkinson s""[All Fields] OR ""parkinsonian di…	ramsay[Author] AND ""paralysis syndrome""[Title/Abstract]) OR ""parkinsonian disorders""[Title/Abstract] OR ""Parkinsonism""[Title/Abstract] OR ""parkinsonian syndrome""[Title/Abstract] OR ""parkinsonian syndromes""[Title/Abstract] OR ""parkinsonian diseases""[Title/Abstract] OR ""Parkinsonism""[Title/Abstract] OR ""autosomal dominant parkinsonism""[Title/Abstract] OR ((""dominance""[All Fields] …	ramsay[Author] AND ""paralysis syndrome""[Title/Abstract]) OR ""familial juvenile parkinsonism""[Title/Abstract] OR ((""Juvenile""[All Fields] OR ""juvenile s""[All Fields] OR ""juveniles""[All Fields] OR ""juvenility""[All Fields]) AND ""parkinsonism familial""[Title/Abstract]) OR ((""parkinson disease""[MeSH Terms] OR (""Parkinson""[All Fields] AND ""Disease""[All Fields]) OR ""parkinson diseas…
ic acid""[All Fields]) AND ""acid vanillic""[Title/Abstract]) OR ""4 hydroxy 3 methoxybenzoic acid""[Title/Abstract] OR ""4 hydroxy 3 methoxybenzoic acid""[Title/Abstract] OR ""acids caffeic""[Title/Abstract] OR ""acid gallic""[Title/Abstract] OR ""3 4 5 trihydroxybenzoic acid""[Title/Abstract] OR ""3 caffeoylquinic acid""[Title/Abstract] OR ""acid 3 caffeoylquinic""[Title/Abstract] OR ""acid chl…	3[UID]) AND ""dioxol-5-ylmethyl""[All Fields])) AND ""dihydrofuran-2""[All Fields]) AND ""3H""[All Fields]) AND ""One""[Title/Abstract]) OR ""3r 4r""[All Fields]) AND ""3 4 bis""[All Fields]) AND ""1 3 benzodioxol 5 ylmethyl""[All Fields]) AND ""oxolan-2-one""[Title/Abstract]) OR ""2 3 bis""[All Fields]) AND (""4-hydroxy-3-methoxyphenyl""[All Fields] AND (""methyl""[All Fields] OR ""methylate""[A…	2""[All Fields] AND ""benzo pyrones""[Title/Abstract]) OR ((""analogs and derivatives""[MeSH Subheading] OR (""analogs""[All Fields] AND ""Derivatives""[All Fields]) OR ""analogs and derivatives""[All Fields] OR ""Derivatives""[All Fields] OR ""derivable""[All Fields] OR ""derivant""[All Fields] OR ""derivants""[All Fields] OR ""derivate""[All Fields] OR ""derivated""[All Fields] OR ""derivates""…	2""[All Fields] AND ""benzo pyrones""[Title/Abstract]) OR ""Benzopyran-2-ones""[Title/Abstract] OR ""Benzopyran-2-ones""[Title/Abstract] OR ""coumarin derivatives""[Title/Abstract] OR ""derivatives coumarin""[Title/Abstract] OR ""osthole""[Title/Abstract] OR ""7 methoxy 8""[All Fields]) AND ""3-methylpent-2-enyl""[All Fields]) AND ""Coumarin""[Title/Abstract]) OR ""2h""[All Fields]) AND ""1 benzo…	2""[All Fields] AND ""diphenylethylene""[Title/Abstract]) OR ""cis stilbene""[Title/Abstract] OR ""toluylene""[Title/Abstract] OR ""trans stilbene""[Title/Abstract] OR ""Stilbene""[Title/Abstract] OR ""3 4 5 stilbenetriol""[Title/Abstract] OR ""3 4 5 trihydroxystilbene""[Title/Abstract] OR 5[UID]) AND (""4""[All Fields] AND ""hydroxystyryl""[All Fields])) AND ""benzene 1 3 diol""[Title/Abstract])…	9,829	5:18:59
43	#33 and #42			("lewy body disease"[MeSH Terms] OR ("lewy body disease"[Title/Abstract] OR "lewy body disease"[Title/Abstract] OR "diffuse lewy body disease"[Title/Abstract] OR "lewy body disease diffuse"[Title/Abstract] OR (("lewy bodies"[MeSH Terms] OR ("Lewy"[All Fields] AND "bodies"[All Fields]) OR "lewy bodies"[All Fields] OR ("Lewy"[All Fields] AND "Body"[All Fields]) OR "lewy body"[All Fields]) AND "type…
[MeSH Terms] OR (""Amyotrophic""[All Fields] AND ""Lateral""[All Fields] AND ""Sclerosis""[All Fields]) OR ""amyotrophic lateral sclerosis""[All Fields]) AND (""parkinson disease""[MeSH Terms] OR (""Parkinson""[All Fields] AND ""Disease""[All Fields]) OR ""parkinson disease""[All Fields] OR ""parkinsons""[All Fields] OR ""Parkinson""[All Fields] OR ""parkinson s""[All Fields] OR ""parkinsonian di…	ramsay[Author] AND ""paralysis syndrome""[Title/Abstract]) OR ""parkinsonian disorders""[Title/Abstract] OR ""Parkinsonism""[Title/Abstract] OR ""parkinsonian syndrome""[Title/Abstract] OR ""parkinsonian syndromes""[Title/Abstract] OR ""parkinsonian diseases""[Title/Abstract] OR ""Parkinsonism""[Title/Abstract] OR ""autosomal dominant parkinsonism""[Title/Abstract] OR ((""dominance""[All Fields] …	ramsay[Author] AND ""paralysis syndrome""[Title/Abstract]) OR ""familial juvenile parkinsonism""[Title/Abstract] OR ((""Juvenile""[All Fields] OR ""juvenile s""[All Fields] OR ""juveniles""[All Fields] OR ""juvenility""[All Fields]) AND ""parkinsonism familial""[Title/Abstract]) OR ((""parkinson disease""[MeSH Terms] OR (""Parkinson""[All Fields] AND ""Disease""[All Fields]) OR ""parkinson diseas…
ic acid""[All Fields]) AND ""acid vanillic""[Title/Abstract]) OR ""4 hydroxy 3 methoxybenzoic acid""[Title/Abstract] OR ""4 hydroxy 3 methoxybenzoic acid""[Title/Abstract] OR ""acids caffeic""[Title/Abstract] OR ""acid gallic""[Title/Abstract] OR ""3 4 5 trihydroxybenzoic acid""[Title/Abstract] OR ""3 caffeoylquinic acid""[Title/Abstract] OR ""acid 3 caffeoylquinic""[Title/Abstract] OR ""acid chl…	3[UID]) AND ""dioxol-5-ylmethyl""[All Fields])) AND ""dihydrofuran-2""[All Fields]) AND ""3H""[All Fields]) AND ""One""[Title/Abstract]) OR ""3r 4r""[All Fields]) AND ""3 4 bis""[All Fields]) AND ""1 3 benzodioxol 5 ylmethyl""[All Fields]) AND ""oxolan-2-one""[Title/Abstract]) OR ""2 3 bis""[All Fields]) AND (""4-hydroxy-3-methoxyphenyl""[All Fields] AND (""methyl""[All Fields] OR ""methylate""[A…	2""[All Fields] AND ""benzo pyrones""[Title/Abstract]) OR ((""analogs and derivatives""[MeSH Subheading] OR (""analogs""[All Fields] AND ""Derivatives""[All Fields]) OR ""analogs and derivatives""[All Fields] OR ""Derivatives""[All Fields] OR ""derivable""[All Fields] OR ""derivant""[All Fields] OR ""derivants""[All Fields] OR ""derivate""[All Fields] OR ""derivated""[All Fields] OR ""derivates""…	2""[All Fields] AND ""benzo pyrones""[Title/Abstract]) OR ""Benzopyran-2-ones""[Title/Abstract] OR ""Benzopyran-2-ones""[Title/Abstract] OR ""coumarin derivatives""[Title/Abstract] OR ""derivatives coumarin""[Title/Abstract] OR ""osthole""[Title/Abstract] OR ""7 methoxy 8""[All Fields]) AND ""3-methylpent-2-enyl""[All Fields]) AND ""Coumarin""[Title/Abstract]) OR ""2h""[All Fields]) AND ""1 benzo…	2""[All Fields] AND ""diphenylethylene""[Title/Abstract]) OR ""cis stilbene""[Title/Abstract] OR ""toluylene""[Title/Abstract] OR ""trans stilbene""[Title/Abstract] OR ""Stilbene""[Title/Abstract] OR ""3 4 5 stilbenetriol""[Title/Abstract] OR ""3 4 5 trihydroxystilbene""[Title/Abstract] OR 5[UID]) AND (""4""[All Fields] AND ""hydroxystyryl""[All Fields])) AND ""benzene 1 3 diol""[Title/Abstract])…	68	5:17:46
42	(randomized controlled trial[Publication Type]) OR (randomized controlled trial[Title/Abstract] OR controlled trial, randomized[Title/Abstract] OR randomised controlled study[Title/Abstract] OR randomised controlled trial[Title/Abstract] OR randomized controlled study[Title/Abstract] OR trial, randomized controlled[Title/Abstract] OR randomized controlled trial[Title/Abstract])			"randomized controlled trial"[Publication Type] OR "randomized controlled trial"[Title/Abstract] OR "controlled trial randomized"[Title/Abstract] OR "randomised controlled study"[Title/Abstract] OR "randomised controlled trial"[Title/Abstract] OR "randomized controlled study"[Title/Abstract] OR "trial randomized controlled"[Title/Abstract] OR "randomized controlled trial"[Title/Abstract]	680,434	5:14:54
40	#31 AND #32		Randomized Controlled Trial	(("lewy body disease"[MeSH Terms] OR ("lewy body disease"[Title/Abstract] OR "lewy body disease"[Title/Abstract] OR "diffuse lewy body disease"[Title/Abstract] OR "lewy body disease diffuse"[Title/Abstract] OR (("lewy bodies"[MeSH Terms] OR ("Lewy"[All Fields] AND "bodies"[All Fields]) OR "lewy bodies"[All Fields] OR ("Lewy"[All Fields] AND "Body"[All Fields]) OR "lewy body"[All Fields]) AND "typ…
s""[MeSH Terms] OR (""Amyotrophic""[All Fields] AND ""Lateral""[All Fields] AND ""Sclerosis""[All Fields]) OR ""amyotrophic lateral sclerosis""[All Fields]) AND (""parkinson disease""[MeSH Terms] OR (""Parkinson""[All Fields] AND ""Disease""[All Fields]) OR ""parkinson disease""[All Fields] OR ""parkinsons""[All Fields] OR ""Parkinson""[All Fields] OR ""parkinson s""[All Fields] OR ""parkinsonian…	ramsay[Author] AND ""paralysis syndrome""[Title/Abstract]) OR ""parkinsonian disorders""[Title/Abstract] OR ""Parkinsonism""[Title/Abstract] OR ""parkinsonian syndrome""[Title/Abstract] OR ""parkinsonian syndromes""[Title/Abstract] OR ""parkinsonian diseases""[Title/Abstract] OR ""Parkinsonism""[Title/Abstract] OR ""autosomal dominant parkinsonism""[Title/Abstract] OR ((""dominance""[All Fields] …	ramsay[Author] AND ""paralysis syndrome""[Title/Abstract]) OR ""familial juvenile parkinsonism""[Title/Abstract] OR ((""Juvenile""[All Fields] OR ""juvenile s""[All Fields] OR ""juveniles""[All Fields] OR ""juvenility""[All Fields]) AND ""parkinsonism familial""[Title/Abstract]) OR ((""parkinson disease""[MeSH Terms] OR (""Parkinson""[All Fields] AND ""Disease""[All Fields]) OR ""parkinson diseas…
ic acid""[All Fields]) AND ""acid vanillic""[Title/Abstract]) OR ""4 hydroxy 3 methoxybenzoic acid""[Title/Abstract] OR ""4 hydroxy 3 methoxybenzoic acid""[Title/Abstract] OR ""acids caffeic""[Title/Abstract] OR ""acid gallic""[Title/Abstract] OR ""3 4 5 trihydroxybenzoic acid""[Title/Abstract] OR ""3 caffeoylquinic acid""[Title/Abstract] OR ""acid 3 caffeoylquinic""[Title/Abstract] OR ""acid chl…	3[UID]) AND ""dioxol-5-ylmethyl""[All Fields])) AND ""dihydrofuran-2""[All Fields]) AND ""3H""[All Fields]) AND ""One""[Title/Abstract]) OR ""3r 4r""[All Fields]) AND ""3 4 bis""[All Fields]) AND ""1 3 benzodioxol 5 ylmethyl""[All Fields]) AND ""oxolan-2-one""[Title/Abstract]) OR ""2 3 bis""[All Fields]) AND (""4-hydroxy-3-methoxyphenyl""[All Fields] AND (""methyl""[All Fields] OR ""methylate""[A…	2""[All Fields] AND ""benzo pyrones""[Title/Abstract]) OR ((""analogs and derivatives""[MeSH Subheading] OR (""analogs""[All Fields] AND ""Derivatives""[All Fields]) OR ""analogs and derivatives""[All Fields] OR ""Derivatives""[All Fields] OR ""derivable""[All Fields] OR ""derivant""[All Fields] OR ""derivants""[All Fields] OR ""derivate""[All Fields] OR ""derivated""[All Fields] OR ""derivates""…	2""[All Fields] AND ""benzo pyrones""[Title/Abstract]) OR ""Benzopyran-2-ones""[Title/Abstract] OR ""Benzopyran-2-ones""[Title/Abstract] OR ""coumarin derivatives""[Title/Abstract] OR ""derivatives coumarin""[Title/Abstract] OR ""osthole""[Title/Abstract] OR ""7 methoxy 8""[All Fields]) AND ""3-methylpent-2-enyl""[All Fields]) AND ""Coumarin""[Title/Abstract]) OR ""2h""[All Fields]) AND ""1 benzo…	2""[All Fields] AND ""diphenylethylene""[Title/Abstract]) OR ""cis stilbene""[Title/Abstract] OR ""toluylene""[Title/Abstract] OR ""trans stilbene""[Title/Abstract] OR ""Stilbene""[Title/Abstract] OR ""3 4 5 stilbenetriol""[Title/Abstract] OR ""3 4 5 trihydroxystilbene""[Title/Abstract] OR 5[UID]) AND (""4""[All Fields] AND ""hydroxystyryl""[All Fields])) AND ""benzene 1 3 diol""[Title/Abstract])…	63	5:12:02
39	#31 AND #32		Clinical Trial, Randomized Controlled Trial	(("lewy body disease"[MeSH Terms] OR ("lewy body disease"[Title/Abstract] OR "lewy body disease"[Title/Abstract] OR "diffuse lewy body disease"[Title/Abstract] OR "lewy body disease diffuse"[Title/Abstract] OR (("lewy bodies"[MeSH Terms] OR ("Lewy"[All Fields] AND "bodies"[All Fields]) OR "lewy bodies"[All Fields] OR ("Lewy"[All Fields] AND "Body"[All Fields]) OR "lewy body"[All Fields]) AND "typ…
s""[MeSH Terms] OR (""Amyotrophic""[All Fields] AND ""Lateral""[All Fields] AND ""Sclerosis""[All Fields]) OR ""amyotrophic lateral sclerosis""[All Fields]) AND (""parkinson disease""[MeSH Terms] OR (""Parkinson""[All Fields] AND ""Disease""[All Fields]) OR ""parkinson disease""[All Fields] OR ""parkinsons""[All Fields] OR ""Parkinson""[All Fields] OR ""parkinson s""[All Fields] OR ""parkinsonian…	ramsay[Author] AND ""paralysis syndrome""[Title/Abstract]) OR ""parkinsonian disorders""[Title/Abstract] OR ""Parkinsonism""[Title/Abstract] OR ""parkinsonian syndrome""[Title/Abstract] OR ""parkinsonian syndromes""[Title/Abstract] OR ""parkinsonian diseases""[Title/Abstract] OR ""Parkinsonism""[Title/Abstract] OR ""autosomal dominant parkinsonism""[Title/Abstract] OR ((""dominance""[All Fields] …	ramsay[Author] AND ""paralysis syndrome""[Title/Abstract]) OR ""familial juvenile parkinsonism""[Title/Abstract] OR ((""Juvenile""[All Fields] OR ""juvenile s""[All Fields] OR ""juveniles""[All Fields] OR ""juvenility""[All Fields]) AND ""parkinsonism familial""[Title/Abstract]) OR ((""parkinson disease""[MeSH Terms] OR (""Parkinson""[All Fields] AND ""Disease""[All Fields]) OR ""parkinson diseas…
ic acid""[All Fields]) AND ""acid vanillic""[Title/Abstract]) OR ""4 hydroxy 3 methoxybenzoic acid""[Title/Abstract] OR ""4 hydroxy 3 methoxybenzoic acid""[Title/Abstract] OR ""acids caffeic""[Title/Abstract] OR ""acid gallic""[Title/Abstract] OR ""3 4 5 trihydroxybenzoic acid""[Title/Abstract] OR ""3 caffeoylquinic acid""[Title/Abstract] OR ""acid 3 caffeoylquinic""[Title/Abstract] OR ""acid chl…	3[UID]) AND ""dioxol-5-ylmethyl""[All Fields])) AND ""dihydrofuran-2""[All Fields]) AND ""3H""[All Fields]) AND ""One""[Title/Abstract]) OR ""3r 4r""[All Fields]) AND ""3 4 bis""[All Fields]) AND ""1 3 benzodioxol 5 ylmethyl""[All Fields]) AND ""oxolan-2-one""[Title/Abstract]) OR ""2 3 bis""[All Fields]) AND (""4-hydroxy-3-methoxyphenyl""[All Fields] AND (""methyl""[All Fields] OR ""methylate""[A…	2""[All Fields] AND ""benzo pyrones""[Title/Abstract]) OR ((""analogs and derivatives""[MeSH Subheading] OR (""analogs""[All Fields] AND ""Derivatives""[All Fields]) OR ""analogs and derivatives""[All Fields] OR ""Derivatives""[All Fields] OR ""derivable""[All Fields] OR ""derivant""[All Fields] OR ""derivants""[All Fields] OR ""derivate""[All Fields] OR ""derivated""[All Fields] OR ""derivates""…	2""[All Fields] AND ""benzo pyrones""[Title/Abstract]) OR ""Benzopyran-2-ones""[Title/Abstract] OR ""Benzopyran-2-ones""[Title/Abstract] OR ""coumarin derivatives""[Title/Abstract] OR ""derivatives coumarin""[Title/Abstract] OR ""osthole""[Title/Abstract] OR ""7 methoxy 8""[All Fields]) AND ""3-methylpent-2-enyl""[All Fields]) AND ""Coumarin""[Title/Abstract]) OR ""2h""[All Fields]) AND ""1 benzo…	2""[All Fields] AND ""diphenylethylene""[Title/Abstract]) OR ""cis stilbene""[Title/Abstract] OR ""toluylene""[Title/Abstract] OR ""trans stilbene""[Title/Abstract] OR ""Stilbene""[Title/Abstract] OR ""3 4 5 stilbenetriol""[Title/Abstract] OR ""3 4 5 trihydroxystilbene""[Title/Abstract] OR 5[UID]) AND (""4""[All Fields] AND ""hydroxystyryl""[All Fields])) AND ""benzene 1 3 diol""[Title/Abstract])…	96	5:11:35
34	#31 AND #32		Clinical Trial	(("lewy body disease"[MeSH Terms] OR ("lewy body disease"[Title/Abstract] OR "lewy body disease"[Title/Abstract] OR "diffuse lewy body disease"[Title/Abstract] OR "lewy body disease diffuse"[Title/Abstract] OR (("lewy bodies"[MeSH Terms] OR ("Lewy"[All Fields] AND "bodies"[All Fields]) OR "lewy bodies"[All Fields] OR ("Lewy"[All Fields] AND "Body"[All Fields]) OR "lewy body"[All Fields]) AND "typ…
s""[MeSH Terms] OR (""Amyotrophic""[All Fields] AND ""Lateral""[All Fields] AND ""Sclerosis""[All Fields]) OR ""amyotrophic lateral sclerosis""[All Fields]) AND (""parkinson disease""[MeSH Terms] OR (""Parkinson""[All Fields] AND ""Disease""[All Fields]) OR ""parkinson disease""[All Fields] OR ""parkinsons""[All Fields] OR ""Parkinson""[All Fields] OR ""parkinson s""[All Fields] OR ""parkinsonian…	ramsay[Author] AND ""paralysis syndrome""[Title/Abstract]) OR ""parkinsonian disorders""[Title/Abstract] OR ""Parkinsonism""[Title/Abstract] OR ""parkinsonian syndrome""[Title/Abstract] OR ""parkinsonian syndromes""[Title/Abstract] OR ""parkinsonian diseases""[Title/Abstract] OR ""Parkinsonism""[Title/Abstract] OR ""autosomal dominant parkinsonism""[Title/Abstract] OR ((""dominance""[All Fields] …	ramsay[Author] AND ""paralysis syndrome""[Title/Abstract]) OR ""familial juvenile parkinsonism""[Title/Abstract] OR ((""Juvenile""[All Fields] OR ""juvenile s""[All Fields] OR ""juveniles""[All Fields] OR ""juvenility""[All Fields]) AND ""parkinsonism familial""[Title/Abstract]) OR ((""parkinson disease""[MeSH Terms] OR (""Parkinson""[All Fields] AND ""Disease""[All Fields]) OR ""parkinson diseas…
ic acid""[All Fields]) AND ""acid vanillic""[Title/Abstract]) OR ""4 hydroxy 3 methoxybenzoic acid""[Title/Abstract] OR ""4 hydroxy 3 methoxybenzoic acid""[Title/Abstract] OR ""acids caffeic""[Title/Abstract] OR ""acid gallic""[Title/Abstract] OR ""3 4 5 trihydroxybenzoic acid""[Title/Abstract] OR ""3 caffeoylquinic acid""[Title/Abstract] OR ""acid 3 caffeoylquinic""[Title/Abstract] OR ""acid chl…	3[UID]) AND ""dioxol-5-ylmethyl""[All Fields])) AND ""dihydrofuran-2""[All Fields]) AND ""3H""[All Fields]) AND ""One""[Title/Abstract]) OR ""3r 4r""[All Fields]) AND ""3 4 bis""[All Fields]) AND ""1 3 benzodioxol 5 ylmethyl""[All Fields]) AND ""oxolan-2-one""[Title/Abstract]) OR ""2 3 bis""[All Fields]) AND (""4-hydroxy-3-methoxyphenyl""[All Fields] AND (""methyl""[All Fields] OR ""methylate""[A…	2""[All Fields] AND ""benzo pyrones""[Title/Abstract]) OR ((""analogs and derivatives""[MeSH Subheading] OR (""analogs""[All Fields] AND ""Derivatives""[All Fields]) OR ""analogs and derivatives""[All Fields] OR ""Derivatives""[All Fields] OR ""derivable""[All Fields] OR ""derivant""[All Fields] OR ""derivants""[All Fields] OR ""derivate""[All Fields] OR ""derivated""[All Fields] OR ""derivates""…	2""[All Fields] AND ""benzo pyrones""[Title/Abstract]) OR ""Benzopyran-2-ones""[Title/Abstract] OR ""Benzopyran-2-ones""[Title/Abstract] OR ""coumarin derivatives""[Title/Abstract] OR ""derivatives coumarin""[Title/Abstract] OR ""osthole""[Title/Abstract] OR ""7 methoxy 8""[All Fields]) AND ""3-methylpent-2-enyl""[All Fields]) AND ""Coumarin""[Title/Abstract]) OR ""2h""[All Fields]) AND ""1 benzo…	2""[All Fields] AND ""diphenylethylene""[Title/Abstract]) OR ""cis stilbene""[Title/Abstract] OR ""toluylene""[Title/Abstract] OR ""trans stilbene""[Title/Abstract] OR ""Stilbene""[Title/Abstract] OR ""3 4 5 stilbenetriol""[Title/Abstract] OR ""3 4 5 trihydroxystilbene""[Title/Abstract] OR 5[UID]) AND (""4""[All Fields] AND ""hydroxystyryl""[All Fields])) AND ""benzene 1 3 diol""[Title/Abstract])…	96	5:11:27
38	#31 AND #32		Clinical Trial, Meta-Analysis, Randomized Controlled Trial, Review, Systematic Review	(("lewy body disease"[MeSH Terms] OR ("lewy body disease"[Title/Abstract] OR "lewy body disease"[Title/Abstract] OR "diffuse lewy body disease"[Title/Abstract] OR "lewy body disease diffuse"[Title/Abstract] OR (("lewy bodies"[MeSH Terms] OR ("Lewy"[All Fields] AND "bodies"[All Fields]) OR "lewy bodies"[All Fields] OR ("Lewy"[All Fields] AND "Body"[All Fields]) OR "lewy body"[All Fields]) AND "typ…
s""[MeSH Terms] OR (""Amyotrophic""[All Fields] AND ""Lateral""[All Fields] AND ""Sclerosis""[All Fields]) OR ""amyotrophic lateral sclerosis""[All Fields]) AND (""parkinson disease""[MeSH Terms] OR (""Parkinson""[All Fields] AND ""Disease""[All Fields]) OR ""parkinson disease""[All Fields] OR ""parkinsons""[All Fields] OR ""Parkinson""[All Fields] OR ""parkinson s""[All Fields] OR ""parkinsonian…	ramsay[Author] AND ""paralysis syndrome""[Title/Abstract]) OR ""parkinsonian disorders""[Title/Abstract] OR ""Parkinsonism""[Title/Abstract] OR ""parkinsonian syndrome""[Title/Abstract] OR ""parkinsonian syndromes""[Title/Abstract] OR ""parkinsonian diseases""[Title/Abstract] OR ""Parkinsonism""[Title/Abstract] OR ""autosomal dominant parkinsonism""[Title/Abstract] OR ((""dominance""[All Fields] …	ramsay[Author] AND ""paralysis syndrome""[Title/Abstract]) OR ""familial juvenile parkinsonism""[Title/Abstract] OR ((""Juvenile""[All Fields] OR ""juvenile s""[All Fields] OR ""juveniles""[All Fields] OR ""juvenility""[All Fields]) AND ""parkinsonism familial""[Title/Abstract]) OR ((""parkinson disease""[MeSH Terms] OR (""Parkinson""[All Fields] AND ""Disease""[All Fields]) OR ""parkinson diseas…
ic acid""[All Fields]) AND ""acid vanillic""[Title/Abstract]) OR ""4 hydroxy 3 methoxybenzoic acid""[Title/Abstract] OR ""4 hydroxy 3 methoxybenzoic acid""[Title/Abstract] OR ""acids caffeic""[Title/Abstract] OR ""acid gallic""[Title/Abstract] OR ""3 4 5 trihydroxybenzoic acid""[Title/Abstract] OR ""3 caffeoylquinic acid""[Title/Abstract] OR ""acid 3 caffeoylquinic""[Title/Abstract] OR ""acid chl…	3[UID]) AND ""dioxol-5-ylmethyl""[All Fields])) AND ""dihydrofuran-2""[All Fields]) AND ""3H""[All Fields]) AND ""One""[Title/Abstract]) OR ""3r 4r""[All Fields]) AND ""3 4 bis""[All Fields]) AND ""1 3 benzodioxol 5 ylmethyl""[All Fields]) AND ""oxolan-2-one""[Title/Abstract]) OR ""2 3 bis""[All Fields]) AND (""4-hydroxy-3-methoxyphenyl""[All Fields] AND (""methyl""[All Fields] OR ""methylate""[A…	2""[All Fields] AND ""benzo pyrones""[Title/Abstract]) OR ((""analogs and derivatives""[MeSH Subheading] OR (""analogs""[All Fields] AND ""Derivatives""[All Fields]) OR ""analogs and derivatives""[All Fields] OR ""Derivatives""[All Fields] OR ""derivable""[All Fields] OR ""derivant""[All Fields] OR ""derivants""[All Fields] OR ""derivate""[All Fields] OR ""derivated""[All Fields] OR ""derivates""…	2""[All Fields] AND ""benzo pyrones""[Title/Abstract]) OR ""Benzopyran-2-ones""[Title/Abstract] OR ""Benzopyran-2-ones""[Title/Abstract] OR ""coumarin derivatives""[Title/Abstract] OR ""derivatives coumarin""[Title/Abstract] OR ""osthole""[Title/Abstract] OR ""7 methoxy 8""[All Fields]) AND ""3-methylpent-2-enyl""[All Fields]) AND ""Coumarin""[Title/Abstract]) OR ""2h""[All Fields]) AND ""1 benzo…	2""[All Fields] AND ""diphenylethylene""[Title/Abstract]) OR ""cis stilbene""[Title/Abstract] OR ""toluylene""[Title/Abstract] OR ""trans stilbene""[Title/Abstract] OR ""Stilbene""[Title/Abstract] OR ""3 4 5 stilbenetriol""[Title/Abstract] OR ""3 4 5 trihydroxystilbene""[Title/Abstract] OR 5[UID]) AND (""4""[All Fields] AND ""hydroxystyryl""[All Fields])) AND ""benzene 1 3 diol""[Title/Abstract])…	2,299	5:05:17
37	#31 AND #32		Clinical Trial, Meta-Analysis, Randomized Controlled Trial, Review	(("lewy body disease"[MeSH Terms] OR ("lewy body disease"[Title/Abstract] OR "lewy body disease"[Title/Abstract] OR "diffuse lewy body disease"[Title/Abstract] OR "lewy body disease diffuse"[Title/Abstract] OR (("lewy bodies"[MeSH Terms] OR ("Lewy"[All Fields] AND "bodies"[All Fields]) OR "lewy bodies"[All Fields] OR ("Lewy"[All Fields] AND "Body"[All Fields]) OR "lewy body"[All Fields]) AND "typ…
s""[MeSH Terms] OR (""Amyotrophic""[All Fields] AND ""Lateral""[All Fields] AND ""Sclerosis""[All Fields]) OR ""amyotrophic lateral sclerosis""[All Fields]) AND (""parkinson disease""[MeSH Terms] OR (""Parkinson""[All Fields] AND ""Disease""[All Fields]) OR ""parkinson disease""[All Fields] OR ""parkinsons""[All Fields] OR ""Parkinson""[All Fields] OR ""parkinson s""[All Fields] OR ""parkinsonian…	ramsay[Author] AND ""paralysis syndrome""[Title/Abstract]) OR ""parkinsonian disorders""[Title/Abstract] OR ""Parkinsonism""[Title/Abstract] OR ""parkinsonian syndrome""[Title/Abstract] OR ""parkinsonian syndromes""[Title/Abstract] OR ""parkinsonian diseases""[Title/Abstract] OR ""Parkinsonism""[Title/Abstract] OR ""autosomal dominant parkinsonism""[Title/Abstract] OR ((""dominance""[All Fields] …	ramsay[Author] AND ""paralysis syndrome""[Title/Abstract]) OR ""familial juvenile parkinsonism""[Title/Abstract] OR ((""Juvenile""[All Fields] OR ""juvenile s""[All Fields] OR ""juveniles""[All Fields] OR ""juvenility""[All Fields]) AND ""parkinsonism familial""[Title/Abstract]) OR ((""parkinson disease""[MeSH Terms] OR (""Parkinson""[All Fields] AND ""Disease""[All Fields]) OR ""parkinson diseas…
ic acid""[All Fields]) AND ""acid vanillic""[Title/Abstract]) OR ""4 hydroxy 3 methoxybenzoic acid""[Title/Abstract] OR ""4 hydroxy 3 methoxybenzoic acid""[Title/Abstract] OR ""acids caffeic""[Title/Abstract] OR ""acid gallic""[Title/Abstract] OR ""3 4 5 trihydroxybenzoic acid""[Title/Abstract] OR ""3 caffeoylquinic acid""[Title/Abstract] OR ""acid 3 caffeoylquinic""[Title/Abstract] OR ""acid chl…	3[UID]) AND ""dioxol-5-ylmethyl""[All Fields])) AND ""dihydrofuran-2""[All Fields]) AND ""3H""[All Fields]) AND ""One""[Title/Abstract]) OR ""3r 4r""[All Fields]) AND ""3 4 bis""[All Fields]) AND ""1 3 benzodioxol 5 ylmethyl""[All Fields]) AND ""oxolan-2-one""[Title/Abstract]) OR ""2 3 bis""[All Fields]) AND (""4-hydroxy-3-methoxyphenyl""[All Fields] AND (""methyl""[All Fields] OR ""methylate""[A…	2""[All Fields] AND ""benzo pyrones""[Title/Abstract]) OR ((""analogs and derivatives""[MeSH Subheading] OR (""analogs""[All Fields] AND ""Derivatives""[All Fields]) OR ""analogs and derivatives""[All Fields] OR ""Derivatives""[All Fields] OR ""derivable""[All Fields] OR ""derivant""[All Fields] OR ""derivants""[All Fields] OR ""derivate""[All Fields] OR ""derivated""[All Fields] OR ""derivates""…	2""[All Fields] AND ""benzo pyrones""[Title/Abstract]) OR ""Benzopyran-2-ones""[Title/Abstract] OR ""Benzopyran-2-ones""[Title/Abstract] OR ""coumarin derivatives""[Title/Abstract] OR ""derivatives coumarin""[Title/Abstract] OR ""osthole""[Title/Abstract] OR ""7 methoxy 8""[All Fields]) AND ""3-methylpent-2-enyl""[All Fields]) AND ""Coumarin""[Title/Abstract]) OR ""2h""[All Fields]) AND ""1 benzo…	2""[All Fields] AND ""diphenylethylene""[Title/Abstract]) OR ""cis stilbene""[Title/Abstract] OR ""toluylene""[Title/Abstract] OR ""trans stilbene""[Title/Abstract] OR ""Stilbene""[Title/Abstract] OR ""3 4 5 stilbenetriol""[Title/Abstract] OR ""3 4 5 trihydroxystilbene""[Title/Abstract] OR 5[UID]) AND (""4""[All Fields] AND ""hydroxystyryl""[All Fields])) AND ""benzene 1 3 diol""[Title/Abstract])…	2,266	5:05:02
35	#31 AND #32		Clinical Trial, Meta-Analysis	(("lewy body disease"[MeSH Terms] OR ("lewy body disease"[Title/Abstract] OR "lewy body disease"[Title/Abstract] OR "diffuse lewy body disease"[Title/Abstract] OR "lewy body disease diffuse"[Title/Abstract] OR (("lewy bodies"[MeSH Terms] OR ("Lewy"[All Fields] AND "bodies"[All Fields]) OR "lewy bodies"[All Fields] OR ("Lewy"[All Fields] AND "Body"[All Fields]) OR "lewy body"[All Fields]) AND "typ…
s""[MeSH Terms] OR (""Amyotrophic""[All Fields] AND ""Lateral""[All Fields] AND ""Sclerosis""[All Fields]) OR ""amyotrophic lateral sclerosis""[All Fields]) AND (""parkinson disease""[MeSH Terms] OR (""Parkinson""[All Fields] AND ""Disease""[All Fields]) OR ""parkinson disease""[All Fields] OR ""parkinsons""[All Fields] OR ""Parkinson""[All Fields] OR ""parkinson s""[All Fields] OR ""parkinsonian…	ramsay[Author] AND ""paralysis syndrome""[Title/Abstract]) OR ""parkinsonian disorders""[Title/Abstract] OR ""Parkinsonism""[Title/Abstract] OR ""parkinsonian syndrome""[Title/Abstract] OR ""parkinsonian syndromes""[Title/Abstract] OR ""parkinsonian diseases""[Title/Abstract] OR ""Parkinsonism""[Title/Abstract] OR ""autosomal dominant parkinsonism""[Title/Abstract] OR ((""dominance""[All Fields] …	ramsay[Author] AND ""paralysis syndrome""[Title/Abstract]) OR ""familial juvenile parkinsonism""[Title/Abstract] OR ((""Juvenile""[All Fields] OR ""juvenile s""[All Fields] OR ""juveniles""[All Fields] OR ""juvenility""[All Fields]) AND ""parkinsonism familial""[Title/Abstract]) OR ((""parkinson disease""[MeSH Terms] OR (""Parkinson""[All Fields] AND ""Disease""[All Fields]) OR ""parkinson diseas…
ic acid""[All Fields]) AND ""acid vanillic""[Title/Abstract]) OR ""4 hydroxy 3 methoxybenzoic acid""[Title/Abstract] OR ""4 hydroxy 3 methoxybenzoic acid""[Title/Abstract] OR ""acids caffeic""[Title/Abstract] OR ""acid gallic""[Title/Abstract] OR ""3 4 5 trihydroxybenzoic acid""[Title/Abstract] OR ""3 caffeoylquinic acid""[Title/Abstract] OR ""acid 3 caffeoylquinic""[Title/Abstract] OR ""acid chl…	3[UID]) AND ""dioxol-5-ylmethyl""[All Fields])) AND ""dihydrofuran-2""[All Fields]) AND ""3H""[All Fields]) AND ""One""[Title/Abstract]) OR ""3r 4r""[All Fields]) AND ""3 4 bis""[All Fields]) AND ""1 3 benzodioxol 5 ylmethyl""[All Fields]) AND ""oxolan-2-one""[Title/Abstract]) OR ""2 3 bis""[All Fields]) AND (""4-hydroxy-3-methoxyphenyl""[All Fields] AND (""methyl""[All Fields] OR ""methylate""[A…	2""[All Fields] AND ""benzo pyrones""[Title/Abstract]) OR ((""analogs and derivatives""[MeSH Subheading] OR (""analogs""[All Fields] AND ""Derivatives""[All Fields]) OR ""analogs and derivatives""[All Fields] OR ""Derivatives""[All Fields] OR ""derivable""[All Fields] OR ""derivant""[All Fields] OR ""derivants""[All Fields] OR ""derivate""[All Fields] OR ""derivated""[All Fields] OR ""derivates""…	2""[All Fields] AND ""benzo pyrones""[Title/Abstract]) OR ""Benzopyran-2-ones""[Title/Abstract] OR ""Benzopyran-2-ones""[Title/Abstract] OR ""coumarin derivatives""[Title/Abstract] OR ""derivatives coumarin""[Title/Abstract] OR ""osthole""[Title/Abstract] OR ""7 methoxy 8""[All Fields]) AND ""3-methylpent-2-enyl""[All Fields]) AND ""Coumarin""[Title/Abstract]) OR ""2h""[All Fields]) AND ""1 benzo…	2""[All Fields] AND ""diphenylethylene""[Title/Abstract]) OR ""cis stilbene""[Title/Abstract] OR ""toluylene""[Title/Abstract] OR ""trans stilbene""[Title/Abstract] OR ""Stilbene""[Title/Abstract] OR ""3 4 5 stilbenetriol""[Title/Abstract] OR ""3 4 5 trihydroxystilbene""[Title/Abstract] OR 5[UID]) AND (""4""[All Fields] AND ""hydroxystyryl""[All Fields])) AND ""benzene 1 3 diol""[Title/Abstract])…	117	5:04:33
32	#29 OR #30			"flavones"[MeSH Terms] OR "luteolin"[MeSH Terms] OR "apigenin"[MeSH Terms] OR (((("flavone"[Title/Abstract] OR "flavones"[Title/Abstract] OR "luteolin"[Title/Abstract] OR "apigenin"[Title/Abstract] OR "chrysin"[Title/Abstract] OR (("flavon"[All Fields] OR "flavone"[Supplementary Concept] OR "flavone"[All Fields] OR "flavones"[MeSH Terms] OR "flavones"[All Fields] OR "flavonic"[All Fields] OR "fla…
act] OR ""ionil plus""[Title/Abstract] OR ""keralyt""[Title/Abstract] OR ""occlusal""[Title/Abstract] OR ""ortho hydroxybenzoic acid""[Title/Abstract] OR (""oxy""[All Fields] AND ""clean""[Title/Abstract]) OR ""salac""[Title/Abstract] OR ""salicyclic acid""[Title/Abstract] OR ""salicyl""[Title/Abstract] OR ""salicylate""[Title/Abstract] OR ""salicylic acid soap""[Title/Abstract] OR ((""scholl""[A…	3[UID]) AND ""dioxol-5-ylmethyl""[All Fields])) AND ""dihydrofuran-2""[All Fields]) AND ""3H""[All Fields]) AND ""One""[Title/Abstract]) OR ""3r 4r""[All Fields]) AND ""3 4 bis""[All Fields]) AND ""1 3 benzodioxol 5 ylmethyl""[All Fields]) AND ""oxolan-2-one""[Title/Abstract]) OR ""2 3 bis""[All Fields]) AND (""4-hydroxy-3-methoxyphenyl""[All Fields] AND (""methyl""[All Fields] OR ""methylate""[A…	2""[All Fields] AND ""benzo pyrones""[Title/Abstract]) OR ((""analogs and derivatives""[MeSH Subheading] OR (""analogs""[All Fields] AND ""Derivatives""[All Fields]) OR ""analogs and derivatives""[All Fields] OR ""Derivatives""[All Fields] OR ""derivable""[All Fields] OR ""derivant""[All Fields] OR ""derivants""[All Fields] OR ""derivate""[All Fields] OR ""derivated""[All Fields] OR ""derivates""…	2""[All Fields] AND ""benzo pyrones""[Title/Abstract]) OR ""Benzopyran-2-ones""[Title/Abstract] OR ""Benzopyran-2-ones""[Title/Abstract] OR ""coumarin derivatives""[Title/Abstract] OR ""derivatives coumarin""[Title/Abstract] OR ""osthole""[Title/Abstract] OR ""7 methoxy 8""[All Fields]) AND ""3-methylpent-2-enyl""[All Fields]) AND ""Coumarin""[Title/Abstract]) OR ""2h""[All Fields]) AND ""1 benzo…	2""[All Fields] AND ""diphenylethylene""[Title/Abstract]) OR ""cis stilbene""[Title/Abstract] OR ""toluylene""[Title/Abstract] OR ""trans stilbene""[Title/Abstract] OR ""Stilbene""[Title/Abstract] OR ""3 4 5 stilbenetriol""[Title/Abstract] OR ""3 4 5 trihydroxystilbene""[Title/Abstract] OR 5[UID]) AND (""4""[All Fields] AND ""hydroxystyryl""[All Fields])) AND ""benzene 1 3 diol""[Title/Abstract])…	479,338	4:06:53
31	#20 OR #21 OR #22 OR #23 OR #24 OR #25 OR #26 OR #27			"lewy body disease"[MeSH Terms] OR ("lewy body disease"[Title/Abstract] OR "lewy body disease"[Title/Abstract] OR "diffuse lewy body disease"[Title/Abstract] OR "lewy body disease diffuse"[Title/Abstract] OR (("lewy bodies"[MeSH Terms] OR ("Lewy"[All Fields] AND "bodies"[All Fields]) OR "lewy bodies"[All Fields] OR ("Lewy"[All Fields] AND "Body"[All Fields]) OR "lewy body"[All Fields]) AND "type …
[MeSH Terms] OR ("Amyotrophic"[All Fields] AND "Lateral"[All Fields] AND "Sclerosis"[All Fields]) OR "amyotrophic lateral sclerosis"[All Fields]) AND ("parkinson disease"[MeSH Terms] OR ("Parkinson"[All Fields] AND "Disease"[All Fields]) OR "parkinson disease"[All Fields] OR "parkinsons"[All Fields] OR "Parkinson"[All Fields] OR "parkinson s"[All Fields] OR "parkinsonian disorders"[MeSH Terms] OR…
l""[All Fields] OR ""neurologically""[All Fields]) AND ""disorders degenerative""[Title/Abstract]) OR ""nervous system degenerative diseases""[Title/Abstract] OR ""neurodegenerative disorders""[Title/Abstract] OR ""neurodegenerative disorder""[Title/Abstract] OR ((""Degenerative""[All Fields] OR ""degeneratively""[All Fields] OR ""degeneratives""[All Fields]) AND ""diseases nervous system""[Title…	550,782	4:06:32
30	#12 OR #13 OR #14 OR #15 OR #16 OR #17 OR #18 OR #19			"vanillic acid"[MeSH Terms] OR "gallic acid"[MeSH Terms] OR "chlorogenic acid"[MeSH Terms] OR "salicylic acid"[MeSH Terms] OR "salicylates"[MeSH Terms] OR ((((((((((((((((((((((((((((((((((((((((((((((((((((((((((((((((((((((((((((((((((((((("phenolic acid"[Title/Abstract] OR "phenolic acids"[Title/Abstract] OR "cinnamic acid"[Title/Abstract] OR "p coumaric acid"[Title/Abstract] OR "syringic acid…
ive""[All Fields] OR ""derived""[All Fields] OR ""derives""[All Fields] OR ""deriving""[All Fields]) AND ""1 2 benzopyrone""[Title/Abstract]) OR ""Coumarines""[Title/Abstract] OR (""1	2""[All Fields] AND ""benzo pyrones""[Title/Abstract]) OR ""Benzopyran-2-ones""[Title/Abstract] OR ""Benzopyran-2-ones""[Title/Abstract] OR ""coumarin derivatives""[Title/Abstract] OR ""derivatives coumarin""[Title/Abstract] OR ""osthole""[Title/Abstract] OR ""7 methoxy 8""[All Fields]) AND ""3-methylpent-2-enyl""[All Fields]) AND ""Coumarin""[Title/Abstract]) OR ""2h""[All Fields]) AND ""1 benzo…	2""[All Fields] AND ""diphenylethylene""[Title/Abstract]) OR ""cis stilbene""[Title/Abstract] OR ""toluylene""[Title/Abstract] OR ""trans stilbene""[Title/Abstract] OR ""Stilbene""[Title/Abstract] OR ""3 4 5 stilbenetriol""[Title/Abstract] OR ""3 4 5 trihydroxystilbene""[Title/Abstract] OR 5[UID]) AND (""4""[All Fields] AND ""hydroxystyryl""[All Fields])) AND ""benzene 1 3 diol""[Title/Abstract])…	366,678	4:05:32
29	#5 OR #6 OR #28 OR #8 OR #9 OR #10 OR #11			"flavones"[MeSH Terms] OR "luteolin"[MeSH Terms] OR "apigenin"[MeSH Terms] OR (((("flavone"[Title/Abstract] OR "flavones"[Title/Abstract] OR "luteolin"[Title/Abstract] OR "apigenin"[Title/Abstract] OR "chrysin"[Title/Abstract] OR (("flavon"[All Fields] OR "flavone"[Supplementary Concept] OR "flavone"[All Fields] OR "flavones"[MeSH Terms] OR "flavones"[All Fields] OR "flavonic"[All Fields] OR "fla…	169,470	4:04:36
28	flavononol[Title/Abstract] OR flavononols[Title/Abstract] OR taxifolin[Title/Abstract] OR dihydroquercetin[Title/Abstract] OR 2, 3 dihydroquercetin[Title/Abstract] OR 3, 3', 4', 5, 7 pentahydroxyflavanone[Title/Abstract] OR 3, 5, 7, 3', 4' pentahydroxyflavanone[Title/Abstract] OR dihydroquercetin[Title/Abstract] OR distylin[Title/Abstract] OR quercetin, 2, 3 dihydro[Title/Abstract] OR taxifolin[T…			"flavononol"[Title/Abstract] OR "flavononols"[Title/Abstract] OR "taxifolin"[Title/Abstract] OR "dihydroquercetin"[Title/Abstract] OR "2 3 dihydroquercetin"[Title/Abstract] OR (("3"[All Fields] AND "3"[All Fields] AND "4"[All Fields] AND "5 7"[All Fields]) AND "pentahydroxyflavanone"[Title/Abstract]) OR (("3"[All Fields] AND "5"[All Fields] AND "7"[All Fields] AND "3"[All Fields] AND "4"[All Fiel…	1,386	4:01:43
27	(Neurodegenerative Diseases[MeSH Terms]) OR (Neurodegenerative Diseases[Title/Abstract] OR Neurologic Disorders, Degenerative[Title/Abstract] OR Degenerative Diseases, Nervous System[Title/Abstract] OR Neurologic Disorder, Degenerative[Title/Abstract] OR Neurodegenerative Disorders[Title/Abstract] OR Neurodegenerative Disease[Title/Abstract] OR Degenerative Conditions, Neurologic[Title/Abstract] …			"neurodegenerative diseases"[MeSH Terms] OR ("neurodegenerative diseases"[Title/Abstract] OR (("Neurologic"[All Fields] OR "neurological"[All Fields] OR "neurologically"[All Fields]) AND "disorders degenerative"[Title/Abstract]) OR (("Degenerative"[All Fields] OR "degeneratively"[All Fields] OR "degeneratives"[All Fields]) AND "diseases nervous system"[Title/Abstract]) OR (("nervous system diseas…	454,273	4:00:22
26	(Parkinsonian Disorders[MeSH Terms]) OR (Parkinsonian Disorders[Title/Abstract] OR Parkinsonism, Familial Juvenile[Title/Abstract] OR Familial Juvenile Parkinsonism[Title/Abstract] OR Juvenile Parkinsonism, Familial[Title/Abstract] OR Recessive Parkinsonism, Autosomal[Title/Abstract] OR Parkinsonism, Autosomal Recessive[Title/Abstract] OR Autosomal Recessive Parkinsonism[Title/Abstract] OR Juveni…			"parkinsonian disorders"[MeSH Terms] OR ("parkinsonian disorders"[Title/Abstract] OR (("parkinson disease"[MeSH Terms] OR ("Parkinson"[All Fields] AND "Disease"[All Fields]) OR "parkinson disease"[All Fields] OR "parkinsons"[All Fields] OR "Parkinson"[All Fields] OR "parkinson s"[All Fields] OR "parkinsonian disorders"[MeSH Terms] OR ("Parkinsonian"[All Fields] AND "Disorders"[All Fields]) OR "pa…	114,389	3:59:31			0
25	(huntington disease[MeSH Terms]) OR (Huntington Disease[Title/Abstract] OR Huntington chorea[Title/Abstract] OR Huntington Disease, Juvenile-Onset[Title/Abstract] OR Juvenile Onset Huntington Disease[Title/Abstract] OR Huntington Disease, Juvenile[Title/Abstract] OR Huntington Disease, Juvenile Onset[Title/Abstract] OR Juvenile Huntington Disease[Title/Abstract] OR Juvenile-Onset Huntington Disea…			"huntington disease"[MeSH Terms] OR ("huntington disease"[Title/Abstract] OR "huntington chorea"[Title/Abstract] OR (("huntington disease"[MeSH Terms] OR ("Huntington"[All Fields] AND "Disease"[All Fields]) OR "huntington disease"[All Fields]) AND "Juvenile-Onset"[Title/Abstract]) OR "juvenile onset huntington disease"[Title/Abstract] OR "huntington disease juvenile"[Title/Abstract] OR (("hunting…	22,448	3:58:38
24	(Amyotrophic Lateral Sclerosis[MeSH Terms]) OR (Amyotrophic Lateral Sclerosis[Title/Abstract] OR Motor Neuron Disease, Amyotrophic Lateral Sclerosis[Title/Abstract] OR Gehrigs Disease[Title/Abstract] OR Lou Gehrig Disease[Title/Abstract] OR ALS Amyotrophic Lateral Sclerosis[Title/Abstract] OR Charcot Disease[Title/Abstract] OR Gehrig Disease[Title/Abstract] OR Disease, Lou-Gehrigs[Title/Abstract]…			"amyotrophic lateral sclerosis"[MeSH Terms] OR ("amyotrophic lateral sclerosis"[Title/Abstract] OR "motor neuron disease amyotrophic lateral sclerosis"[Title/Abstract] OR "gehrigs disease"[Title/Abstract] OR "lou gehrig disease"[Title/Abstract] OR "als amyotrophic lateral sclerosis"[Title/Abstract] OR "charcot disease"[Title/Abstract] OR "gehrig disease"[Title/Abstract] OR (("Disease"[MeSH Terms]…	36,230	3:57:52
23	(alzheimer disease[MeSH Terms]) OR (Alzheimer Disease[Title/Abstract] OR Presenile Dementia[Title/Abstract] OR Dementia, Presenile[Title/Abstract] OR Alzheimer's Disease, Focal Onset[Title/Abstract] OR Focal Onset Alzheimer's Disease[Title/Abstract] OR Alzheimer Disease, Late Onset[Title/Abstract] OR Late Onset Alzheimer Disease[Title/Abstract] OR Senile Dementia, Acute Confusional[Title/Abstract…			"alzheimer disease"[MeSH Terms] OR ("alzheimer disease"[Title/Abstract] OR "presenile dementia"[Title/Abstract] OR "dementia presenile"[Title/Abstract] OR (("alzheimer disease"[MeSH Terms] OR ("Alzheimer"[All Fields] AND "Disease"[All Fields]) OR "alzheimer disease"[All Fields] OR ("alzheimer s"[All Fields] AND "Disease"[All Fields]) OR "alzheimer s disease"[All Fields]) AND "focal onset"[Title/A…	207,942	3:56:59
22	(Prion Diseases[MeSH Terms]) OR (Prion Diseases[Title/Abstract] OR Human Transmissible Spongiform Encephalopathies, Inherited[Title/Abstract] OR Inherited Human Transmissible Spongiform Encephalopathies[Title/Abstract] OR Transmissible Dementias[Title/Abstract] OR Encephalopathies, Spongiform, Transmissible[Title/Abstract] OR Dementia, Transmissible[Title/Abstract] OR Prion-Induced Disorder[Title…			"prion diseases"[MeSH Terms] OR ("prion diseases"[Title/Abstract] OR ((("human s"[All Fields] OR "humans"[MeSH Terms] OR "humans"[All Fields] OR "Human"[All Fields]) AND ("prion diseases"[MeSH Terms] OR ("Prion"[All Fields] AND "Diseases"[All Fields]) OR "prion diseases"[All Fields] OR ("Transmissible"[All Fields] AND "Spongiform"[All Fields] AND "Encephalopathies"[All Fields]) OR "transmissible …	19,827	3:56:15
21	(frontotemporal dementia[MeSH Terms]) OR (Frontotemporal Dementia[Title/Abstract] OR Semantic Dementia[Title/Abstract] OR Dementia, Semantic[Title/Abstract] OR Semantic Dementias[Title/Abstract] OR Dementias, Semantic[Title/Abstract] OR GRN-Related Frontotemporal Dementias[Title/Abstract] OR Ubiquitin-Positive Frontotemporal Dementias[Title/Abstract] OR Wilhelmsen-Lynch Disease[Title/Abstract] OR…			"frontotemporal dementia"[MeSH Terms] OR ("frontotemporal dementia"[Title/Abstract] OR "semantic dementia"[Title/Abstract] OR "dementia semantic"[Title/Abstract] OR (("semantical"[All Fields] OR "semantically"[All Fields] OR "semanticity"[All Fields] OR "semantics"[MeSH Terms] OR "semantics"[All Fields] OR "Semantic"[All Fields]) AND "Dementias"[Title/Abstract]) OR (("Dementia"[MeSH Terms] OR "De…	16,499	3:55:32
20	(Lewy Body Disease[MeSH Terms]) OR (Lewy Body Disease[Title/Abstract] OR Lewy Body Disease[Title/Abstract] OR Diffuse Lewy Body Disease[Title/Abstract] OR Lewy Body Disease, Diffuse[Title/Abstract] OR Lewy Body Type Senile Dementia[Title/Abstract] OR Lewy Body Disease, Cortical[Title/Abstract] OR Dementia, Lewy Body[Title/Abstract] OR Cortical Lewy Body Disease[Title/Abstract] OR Lewy Body Dement…			"lewy body disease"[MeSH Terms] OR ("lewy body disease"[Title/Abstract] OR "lewy body disease"[Title/Abstract] OR "diffuse lewy body disease"[Title/Abstract] OR "lewy body disease diffuse"[Title/Abstract] OR (("lewy bodies"[MeSH Terms] OR ("Lewy"[All Fields] AND "bodies"[All Fields]) OR "lewy bodies"[All Fields] OR ("Lewy"[All Fields] AND "Body"[All Fields]) OR "lewy body"[All Fields]) AND "type …	8,810	3:54:06
19	(polyphenols[MeSH Terms]) OR (Polyphenol[Title/Abstract] OR Provinols[Title/Abstract] OR Polyphenols[Title/Abstract] OR Polyphenol[Title/Abstract] OR Provinols[Title/Abstract] OR Polyphenol[Title/Abstract] OR Provinols[Title/Abstract] OR polyphenol component[Title/Abstract] OR polyphenols[Title/Abstract] OR polyphenol[Title/Abstract])			"Polyphenols"[MeSH Terms] OR "Polyphenol"[Title/Abstract] OR "Provinols"[Title/Abstract] OR "Polyphenols"[Title/Abstract] OR "Polyphenol"[Title/Abstract] OR "Provinols"[Title/Abstract] OR "Polyphenol"[Title/Abstract] OR "Provinols"[Title/Abstract] OR "polyphenol component"[Title/Abstract] OR "Polyphenols"[Title/Abstract] OR "Polyphenol"[Title/Abstract]	61,808	3:50:59
18	((stilbenes[MeSH Terms]) OR (Resveratrol[MeSH Terms])) OR (stilbenes[Title/Abstract] OR stilbene[Title/Abstract] OR Resveratrol[Title/Abstract] OR piceatannol[Title/Abstract] OR rhapontigenin[Title/Abstract] OR isorhapontigenin[Title/Abstract] OR pinosylvin[Title/Abstract] OR pterostilbene[Title/Abstract] OR Stilbene Derivatives[Title/Abstract] OR Stilbene Derivative[Title/Abstract] OR Derivative…			"stilbenes"[MeSH Terms] OR "Resveratrol"[MeSH Terms] OR (((((((((((((((("stilbenes"[Title/Abstract] OR "Stilbene"[Title/Abstract] OR "Resveratrol"[Title/Abstract] OR "piceatannol"[Title/Abstract] OR "rhapontigenin"[Title/Abstract] OR "isorhapontigenin"[Title/Abstract] OR "pinosylvin"[Title/Abstract] OR "pterostilbene"[Title/Abstract] OR "stilbene derivatives"[Title/Abstract] OR "stilbene derivati…	65,919	3:50:07
17	(coumarins[MeSH Terms]) OR (coumarins[Title/Abstract] OR coumarin[Title/Abstract] OR osthole[Title/Abstract] OR anthogenol[Title/Abstract] OR ammoresinol[Title/Abstract] OR phellodenol[Title/Abstract] OR Derivative, Coumarin[Title/Abstract] OR Coumarines[Title/Abstract] OR 1,2-Benzopyrone Derivatives[Title/Abstract] OR 1,2 Benzo Pyrones[Title/Abstract] OR Derivatives, 1,2-Benzopyrone[Title/Abstra…			"coumarins"[MeSH Terms] OR (((((((((((((("coumarins"[Title/Abstract] OR "Coumarin"[Title/Abstract] OR "osthole"[Title/Abstract] OR "anthogenol"[Title/Abstract] OR "ammoresinol"[Title/Abstract] OR "phellodenol"[Title/Abstract] OR "derivative coumarin"[Title/Abstract] OR "Coumarines"[Title/Abstract] OR "1 2 benzopyrone derivatives"[Title/Abstract] OR ("1,2"[All Fields] AND "benzo pyrones"[Title/Abs…	57,702	3:48:20
16	(anthraquinones[MeSH Terms]) OR (anthraquinones[Title/Abstract] OR anthraquinone[Title/Abstract] OR physcion[Title/Abstract] OR chrysophanol[Title/Abstract] OR aloe-emodin[Title/Abstract] OR rhein[Title/Abstract] OR Anthracenedione[Title/Abstract] OR Compound, Anthraquinone[Title/Abstract] OR Anthraquinone[Title/Abstract] OR Anthraquinone Derivatives[Title/Abstract] OR Anthraquinone Compounds[Tit…			"anthraquinones"[MeSH Terms] OR ("anthraquinones"[Title/Abstract] OR "Anthraquinone"[Title/Abstract] OR "physcion"[Title/Abstract] OR "chrysophanol"[Title/Abstract] OR "aloe-emodin"[Title/Abstract] OR "rhein"[Title/Abstract] OR "Anthracenedione"[Title/Abstract] OR "compound anthraquinone"[Title/Abstract] OR "Anthraquinone"[Title/Abstract] OR "anthraquinone derivatives"[Title/Abstract] OR "anthraq…	19,346	3:47:18
15	(anthocyanins[MeSH Terms]) OR (anthocyanidins[Title/Abstract] OR anthocyanidin[Title/Abstract] OR anthocyanin[Title/Abstract] OR Anthocyanins[Title/Abstract] OR cyanidin[Title/Abstract] OR delphinidin[Title/Abstract] OR pelargonidin[Title/Abstract] OR peonidin[Title/Abstract] OR petunidin[Title/Abstract] OR malvidin[Title/Abstract] OR Anthocyanin[Title/Abstract] OR Leucoanthocyanidins[Title/Abstr…			"Anthocyanins"[MeSH Terms] OR (((((((((((((((("Anthocyanidins"[Title/Abstract] OR "Anthocyanidin"[Title/Abstract] OR "Anthocyanin"[Title/Abstract] OR "Anthocyanins"[Title/Abstract] OR "cyanidin"[Title/Abstract] OR "delphinidin"[Title/Abstract] OR "pelargonidin"[Title/Abstract] OR "peonidin"[Title/Abstract] OR "petunidin"[Title/Abstract] OR "malvidin"[Title/Abstract] OR "Anthocyanin"[Title/Abstrac…	11,304	3:46:01
14	((lignans[MeSH Terms]) OR (silymarin[MeSH Terms])) OR (lignans[Title/Abstract] OR lignan[Title/Abstract] OR sesamin[Title/Abstract] OR silymarin[Title/Abstract] OR niranthin[Title/Abstract] OR bicyclol[Title/Abstract] OR phillygenin[Title/Abstract] OR clemastanin B[Title/Abstract] OR diphyllin[Title/Abstract] OR hinokinin[Title/Abstract] OR yatein[Title/Abstract] OR secoisolariciresinol[Title/Abs…			"lignans"[MeSH Terms] OR "silymarin"[MeSH Terms] OR (((((((((((((((((((((((((("lignans"[Title/Abstract] OR "Lignan"[Title/Abstract] OR "sesamin"[Title/Abstract] OR "silymarin"[Title/Abstract] OR "niranthin"[Title/Abstract] OR "bicyclol"[Title/Abstract] OR "phillygenin"[Title/Abstract] OR "clemastanin b"[Title/Abstract] OR "diphyllin"[Title/Abstract] OR "hinokinin"[Title/Abstract] OR "yatein"[Titl…	19,387	3:45:00
13	(((((((condensed tannins[MeSH Terms]) OR (ellagi tannins[MeSH Terms])) OR (gallo tannins[MeSH Terms])) OR (hydrolyzable tannins[MeSH Terms])) OR (pyrogallol tannins[MeSH Terms])) OR (catechin[MeSH Terms])) OR (ellagic acid[MeSH Terms])) OR (Tannins[Title/Abstract] OR Tannin[Title/Abstract] OR procyanidins[Title/Abstract] OR catechin[Title/Abstract] OR afzelechin[Title/Abstract] OR gallocatechin[T…			"proanthocyanidins"[MeSH Terms] OR "hydrolyzable tannins"[MeSH Terms] OR "hydrolyzable tannins"[MeSH Terms] OR "hydrolyzable tannins"[MeSH Terms] OR "hydrolyzable tannins"[MeSH Terms] OR "catechin"[MeSH Terms] OR "ellagic acid"[MeSH Terms] OR ((((((((((((((((((((((((((("Tannins"[Title/Abstract] OR "Tannin"[Title/Abstract] OR "Procyanidins"[Title/Abstract] OR "catechin"[Title/Abstract] OR "afzelec…	39,648	3:43:48
12	(((((vanillic acid[MeSH Terms]) OR (gallic acid[MeSH Terms])) OR (chlorogenic acid[MeSH Terms])) OR (salicylic acid[MeSH Terms])) OR (salicylic acids[MeSH Terms])) OR (phenolic acid[Title/Abstract] OR phenolic acids[Title/Abstract] OR cinnamic acid[Title/Abstract] OR p-coumaric acid[Title/Abstract] OR syringic acid[Title/Abstract] OR protocatechuic acid[Title/Abstract] OR ferulic acid[Title/Abstr…			"vanillic acid"[MeSH Terms] OR "gallic acid"[MeSH Terms] OR "chlorogenic acid"[MeSH Terms] OR "salicylic acid"[MeSH Terms] OR "salicylates"[MeSH Terms] OR ((((((((((((((((((((((((((((((((((((((((((((((((((((((((((((((((((((((((((((((((((((((("phenolic acid"[Title/Abstract] OR "phenolic acids"[Title/Abstract] OR "cinnamic acid"[Title/Abstract] OR "p coumaric acid"[Title/Abstract] OR "syringic acid…	134,106	3:31:10
11	(flavonoids[MeSH Terms]) OR (Flavonoids[Title/Abstract] OR Flavonoid[Title/Abstract] OR Flavonoids[Title/Abstract] OR 2-Phenyl-Chromene[Title/Abstract] OR 2 Phenyl Benzopyran[Title/Abstract] OR 2 Phenyl Chromenes[Title/Abstract] OR Flavonoid[Title/Abstract] OR 2 Phenyl Benzopyrans[Title/Abstract] OR 2-Phenyl-Benzopyran[Title/Abstract] OR 2 Phenyl Chromene[Title/Abstract] OR Bioflavonoid[Title/Abs…			"Flavonoids"[MeSH Terms] OR ("Flavonoids"[Title/Abstract] OR "Flavonoid"[Title/Abstract] OR "Flavonoids"[Title/Abstract] OR "2-Phenyl-Chromene"[Title/Abstract] OR "2-Phenyl-Benzopyran"[Title/Abstract] OR (("2"[All Fields] AND ("Phenyl"[All Fields] OR "phenylated"[All Fields] OR "phenylation"[All Fields] OR "phenylic"[All Fields] OR "phenyls"[All Fields])) AND "Chromenes"[Title/Abstract]) OR "Flav…	162,566	3:28:59
10	(flavanones[MeSH Terms]) OR (flavanones[Title/Abstract] OR flavanone[Title/Abstract] OR hesperetin[Title/Abstract] OR naringenin[Title/Abstract] OR eriodictyol[Title/Abstract] OR isosakuranetin[Title/Abstract] OR 2 Phenyl Benzopyran 4 Ones[Title/Abstract] OR 2 Phenyl Benzopyran 4 Ones[Title/Abstract] OR 3,5,7-trihydroxy-4'-methoxyflavanone[Title/Abstract] OR (-)-hesperetin[Title/Abstract] OR hesp…			"flavanones"[MeSH Terms] OR ((((("flavanones"[Title/Abstract] OR "flavanone"[Title/Abstract] OR "hesperetin"[Title/Abstract] OR "naringenin"[Title/Abstract] OR "eriodictyol"[Title/Abstract] OR "isosakuranetin"[Title/Abstract] OR (("2"[All Fields] AND ("phenyl"[All Fields] OR "phenylated"[All Fields] OR "phenylation"[All Fields] OR "phenylic"[All Fields] OR "phenyls"[All Fields])) AND "benzopyran …	10,548	3:27:56
9	(catechin[MeSH Terms]) OR (flavanol[Title/Abstract] OR Flavanols[Title/Abstract] OR flavan-3-ols[Title/Abstract] OR flavan-3-ol[Title/Abstract] OR catechin[Title/Abstract] OR epicatechin[Title/Abstract] OR epigallocatechin[Title/Abstract] OR 3 hydroxy 4 keto Flavonoids[Title/Abstract] OR 2 Phenyl 3 Hydroxy Benzopyran 4 Ones[Title/Abstract] OR 3-hydroxy-4-keto-Flavonoids[Title/Abstract] OR 3-flava…			"catechin"[MeSH Terms] OR ((((((((((((((((((((((((((((("flavanol"[Title/Abstract] OR "Flavanols"[Title/Abstract] OR "flavan-3-ols"[Title/Abstract] OR "flavan-3-ol"[Title/Abstract] OR "catechin"[Title/Abstract] OR "Epicatechin"[Title/Abstract] OR "epigallocatechin"[Title/Abstract] OR "3-hydroxy-4-keto-Flavonoids"[Title/Abstract] OR (("2"[All Fields] AND ("phenyl"[All Fields] OR "phenylated"[All Fi…	15,766	3:26:40
8	((flavonols[MeSH Terms]) OR (quercetin[MeSH Terms])) OR (Flavonols[Title/Abstract] OR Flavonol[Title/Abstract] OR quercetin[Title/Abstract] OR kaempferol[Title/Abstract] OR galangin[Title/Abstract] OR fisetin[Title/Abstract] OR myricetin[Title/Abstract] OR 2 Phenyl 3 Hydroxy Benzopyran 4 Ones[Title/Abstract] OR 3-hydroxy-4-keto-Flavonoids[Title/Abstract] OR 3 hydroxy 4 keto Flavonoids[Title/Abstr…			"Flavonols"[MeSH Terms] OR "quercetin"[MeSH Terms] OR (((("Flavonols"[Title/Abstract] OR "Flavonol"[Title/Abstract] OR "quercetin"[Title/Abstract] OR "kaempferol"[Title/Abstract] OR "galangin"[Title/Abstract] OR "fisetin"[Title/Abstract] OR "myricetin"[Title/Abstract] OR (("2"[All Fields] AND ("phenyl"[All Fields] OR "phenylated"[All Fields] OR "phenylation"[All Fields] OR "phenylic"[All Fields] …	23,660	3:25:10
6	((isoflavones[MeSH Terms]) OR (genistein[MeSH Terms])) OR (isoflavones[Title/Abstract] OR isoflavone[Title/Abstract] OR genistein[Title/Abstract] OR genistin[Title/Abstract] OR daidzenin[Title/Abstract] OR daidzin[Title/Abstract] OR biochanin A[Title/Abstract] OR formononetin[Title/Abstract] OR 3-Benzylchroman-4-One[Title/Abstract] OR 3-Benzylidene-4-Chromanone[Title/Abstract] OR 3 Benzylidene 4 …			"isoflavones"[MeSH Terms] OR "genistein"[MeSH Terms] OR ((((((((((((("isoflavones"[Title/Abstract] OR "Isoflavone"[Title/Abstract] OR "genistein"[Title/Abstract] OR "genistin"[Title/Abstract] OR "daidzenin"[Title/Abstract] OR "daidzin"[Title/Abstract] OR "biochanin a"[Title/Abstract] OR "formononetin"[Title/Abstract] OR "3-Benzylchroman-4-One"[Title/Abstract] OR "3-Benzylidene-4-Chromanone"[Title…	21,629	3:19:18
5	(((flavones[MeSH Terms]) OR (luteolin[MeSH Terms])) OR (apigenin[MeSH Terms])) OR (flavone[Title/Abstract] OR flavones[Title/Abstract] OR luteolin[Title/Abstract] OR apigenin[Title/Abstract] OR chrysin[Title/Abstract] OR flavone, 14C-labeled[Title/Abstract] OR 2 phenyl (4h) 1 benzopyran 4 one[Title/Abstract] OR 2 phenyl 4 oxo 4h 1 benzopyran[Title/Abstract] OR 2 phenyl 4h 1 benzopyran 4 one[Title…			"flavones"[MeSH Terms] OR "luteolin"[MeSH Terms] OR "apigenin"[MeSH Terms] OR (((("flavone"[Title/Abstract] OR "flavones"[Title/Abstract] OR "luteolin"[Title/Abstract] OR "apigenin"[Title/Abstract] OR "chrysin"[Title/Abstract] OR (("flavon"[All Fields] OR "flavone"[Supplementary Concept] OR "flavone"[All Fields] OR "flavones"[MeSH Terms] OR "flavones"[All Fields] OR "flavonic"[All Fields] OR "fla…	15,527	3:17:04
