# Supplementary material for: Polyphenols and Neurodegenerative Diseases: Knowledge-Mining Insights, Mechanistic Evidence, and Emerging Nutritional Applications
Source: Nutrients. 2026 Feb 12;18(4):602. doi: 10.3390/nu18040602 (PMC12943002; doi:10.3390/nu18040602)
Supplement: Supplementary file 1 [file nutrients-18-00602-s001.zip › Supplementary File S1/Supplementary Table S1.xlsx]

## Sheet: 2023
		Polyphenols Polyphenol Provinols		flavonoid 2-Phenyl-Chromenes 2 Phenyl Chromenes 2-Phenyl-Benzopyran 2 Phenyl Benzopyran 2-Phenyl-Benzopyrans 2 Phenyl Benzopyrans 2-Phenyl-Chromene 2 Phenyl Chromene Flavonoid Bioflavonoids Bioflavonoid		flavone、flavones
						catechin (+)-Catechin Cianidanol Catechinic Acid Catechuic Acid (+)-Cyanidanol 3,3',4',5,7-Flavanpentol Catergen Zyma Epicatechin (-)-Epicatechin (2R,3R)-2-(3,4-Dihydroxyphenyl)-3,5,7-chromanetriol 2H-1-Benzopyran-3,5,7-triol, 2-(3,4-dihydroxyphenyl)-3,4-dihydro-, (2R-cis)- KB-53 KB 53 KB53 Z 7300 (+)-Cyanidanol-3 Cyanidanol-3 Cyanidanol 3
						isoflavones Isoflavone Derivatives Derivatives, Isoflavone Isoflavone Derivative Derivative, Isoflavone Isoflavone Homoisoflavones 3-Benzylidene-4-Chromanone 3 Benzylidene 4 Chromanone Homoisoflavone 3-Benzylidene-4-Chromanones 3 Benzylidene 4 Chromanones 3-Benzylchroman-4-Ones 3 Benzylchroman 4 Ones 3-Benzylchroman-4-One 3 Benzylchroman 4 One
						anthocyanin Anthocyanin Leucoanthocyanidins Anthocyanidins Anthocyanidin
						quercetin Dikvertin 3,3',4',5,7-Pentahydroxyflavone
						Flavonols Flavonol 3-hydroxy-4-keto-Flavonoids 3 hydroxy 4 keto Flavonoids 2-Phenyl-3-Hydroxy-Benzopyran-4-Ones 2 Phenyl 3 Hydroxy Benzopyran 4 Ones
						flavanol
						Hesperidin Hesperetin 7-Rhamnoglucoside 7-Rhamnoglucoside, Hesperetin Hesperetin 7 Rhamnoglucoside Hesperetin-7-Rutinoside Hesperetin 7 Rutinoside Hesperidin 2S 2S, Hesperidin 4H-1-Benzopyran-4-one, 7-((6-O-(6-deoxy-alpha-L-mannopyranosyl)-beta-D-glucopyranosyl)oxy)-2,3-dihydro-5-hydroxy-2-(3-hydroxy-4-methoxyphenyl)-, (S)-
				phenolic acid Hydroxybenzoates		ferulic acid 3-(4-hydroxy-3-methoxyphenyl)-2-propenoic acid ferulic acid, (E)-isomer trans-ferulic acid 4-hydroxy-3-methoxycinnamic acid sodium ferulate ferulic acid, monosodium salt 8,8'-diferulic acid ferulic acid, (Z)-isomer cis-ferulic acid
						gallic acid Acid, Gallic 3,4,5-Trihydroxybenzoic Acid
						Chlorogenic Acid Acid, Chlorogenic、Caffeoylquinic Acid、Dicaffeoylquinic acids、Feruloylquinic acid、 Acid, Chlorogenic 3-Caffeoylquinic Acid 3 Caffeoylquinic Acid Acid, 3-Caffeoylquinic
						Salicylic Acid Acid, Salicylic o-Hydroxybenzoic Acid Acid, o-Hydroxybenzoic o Hydroxybenzoic Acid ortho-Hydroxybenzoic Acid Acid, ortho-Hydroxybenzoic ortho Hydroxybenzoic Acid 2-Hydroxybenzoic Acid 2 Hydroxybenzoic Acid Acid, 2-Hydroxybenzoic
				Carotenoids Carotenoid Tetraterpenes Tetraterpene Derivatives Derivatives, Tetraterpene Carotenes Carotene
						Xanthophylls Xanthophyll Carotenoids Carotenoids, Xanthophyll
						Lycopene LYC-O-MATO LYC O MATO LYCOMATO All-trans-Lycopene All trans Lycopene Lycopene, (7-cis,7'-cis,9-cis,9'-cis)-isomer - Pro-Lycopene Pro Lycopene Prolycopene Lycopene, (cis)-isomer Lycopene, (13-cis)-isomer
						Cryptoxanthins Cryptoxanthin Beta-Caroten-3-ol Beta Caroten 3 ol
						Zeaxanthins Zeaxanthin 3R,3'R-Zeaxanthin 3R,3'R Zeaxanthin Beta-Carotene-3,3'-Diol Beta Carotene 3,3' Diol
						Curcumin 1,6-Heptadiene-3,5-dione, 1,7-bis(4-hydroxy-3-methoxyphenyl)-, (E,E)- Turmeric Yellow Yellow, Turmeric Curcumin Phytosome Phytosome, Curcumin Diferuloylmethane Mervia
				Tannins Tannin
				Resveratrol 3,5,4'-Trihydroxystilbene 3,4',5-Trihydroxystilbene 3,4',5-Stilbenetriol trans-Resveratrol-3-O-sulfate trans Resveratrol 3 O sulfate SRT 501 SRT501 SRT-501 cis-Resveratrol cis Resveratrol Resveratrol, (Z)- trans-Resveratrol trans Resveratrol Resveratrol-3-sulfate Resveratrol 3 sulfate
				Neurodegenerative Diseases Neurodegenerative Disease Degenerative Diseases, Neurologic Neurologic Degenerative Disease Degenerative Neurologic Diseases Degenerative Neurologic Disease Neurologic Disease, Degenerative Neurologic Diseases, Degenerative Nervous System Degenerative Diseases Neurodegenerative Disorders Neurodegenerative Disorder Neurologic Degenerative Conditions Degenerative Conditio…
				Alzheimer Disease Alzheimer's disease、Alzheimer Dementia、Alzheimer Dementias、Dementia, Alzheimer、Alzheimer's Disease、Dementia, Senile、Senile Dementia、Dementia, Alzheimer Type、Alzheimer Type Dementia、Alzheimer-Type Dementia (ATD)、Alzheimer Type Dementia (ATD)、Dementia, Alzheimer-Type (ATD)、Alzheimer Type Senile Dementia、Primary Senile Degenerative Dementia、Dementia, Primary Senile Degenerative、Alz…
				Cognitive Dysfunction Cognitive impairment Cognitive Dysfunctions Dysfunction, Cognitive Dysfunctions, Cognitive Cognitive Impairments Cognitive Impairment Impairment, Cognitive Impairments, Cognitive Cognitive Disorder Cognitive Disorders Disorder, Cognitive Disorders, Cognitive Mild Cognitive Impairment Cognitive Impairment, Mild Cognitive Impairments, Mild Impairment, Mild Cognitive Impairment…
				Parkinsonian Disorders parkinsonism Parkinsonian Syndrome Parkinsonian Syndromes Parkinsonian Diseases Parkinsonism Autosomal Dominant Parkinsonism Dominant Parkinsonism, Autosomal Parkinsonism, Autosomal Dominant Autosomal Recessive Juvenile Parkinson Disease Juvenile Parkinson Disease, Autosomal Recessive Juvenile Parkinsonism, Autosomal Recessive Parkinsonism, Juvenile, Autosomal Recessive Fam…
				Amyotrophic Lateral Sclerosis Sclerosis, Amyotrophic Lateral Gehrig's Disease Gehrig Disease Gehrigs Disease Charcot Disease Motor Neuron Disease, Amyotrophic Lateral Sclerosis Lou Gehrig's Disease Lou-Gehrigs Disease Disease, Lou-Gehrigs ALS - Amyotrophic Lateral Sclerosis ALS Amyotrophic Lateral Sclerosis Lou Gehrig Disease Amyotrophic Lateral Sclerosis, Guam Form Amyotrophic Lateral Sclerosis-…
				Huntington Disease-Like Syndrome Huntington's syndrome Huntington's Disease-Like Syndromes Huntington's Disease Phenocopy Syndromes Huntington Disease-Like Syndromes Huntington's Disease Phenocopies
				Lewy Body Disease Diffuse Lewy Body Disease Lewy Body Dementia Cortical Lewy Body Disease Lewy Body Disease, Cortical Lewy Body Type Senile Dementia Lewy Body Disease, Diffuse Dementia, Lewy Body
				Frontotemporal Dementia Dementias, Frontotemporal Frontotemporal Dementias Frontotemporal Dementia with Parkinsonism Dementia, Frontotemporal, with Parkinsonism Multiple System Tauopathy with Presenile Dementia Frontotemporal Dementia, Ubiquitin-Positive Dementia, Ubiquitin-Positive Frontotemporal Dementias, Ubiquitin-Positive Frontotemporal Frontotemporal Dementia, Ubiquitin Positive Frontotempo…
				Prion Diseases prion disease Dementias, Transmissible Dementia, Transmissible Transmissible Dementia Transmissible Dementias Encephalopathies, Spongiform, Transmissible Prion-Induced Disorders Prion-Induced Disorder Disorder, Prion-Induced Disorders, Prion-Induced Prion Induced Disorder Transmissible Spongiform Encephalopathies Prion Disease Prion-Associated Disorders Spongiform Encephalopathies,…
				Dementia Dementias Amentia Amentias Senile Paranoid Dementia Dementias, Senile Paranoid Paranoid Dementia, Senile Paranoid Dementias, Senile Senile Paranoid Dementias Familial Dementia Dementia, Familial Dementias, Familial Familial Dementias
		Randomized Controlled Trial
		Cohort study Cohort Study Studies, Cohort Study, Cohort Concurrent Studies Studies, Concurrent Concurrent Study Study, Concurrent Closed Cohort Studies Cohort Studies, Closed Closed Cohort Study Cohort Study, Closed Study, Closed Cohort Studies, Closed Cohort Birth Cohort Studies Birth Cohort Study Cohort Studies, Birth Cohort Study, Birth Studies, Birth Cohort Study, Birth Cohort Analysis, Cohor…
		Case-Control Studies Case-Control Study Studies, Case-Control Study, Case-Control Case-Comparison Studies Case Comparison Studies Case-Comparison Study Studies, Case-Comparison Study, Case-Comparison Case-Compeer Studies Studies, Case-Compeer Case-Referrent Studies Case Referrent Studies Case-Referrent Study Studies, Case-Referrent Study, Case-Referrent Case-Referent Studies Case Referent Studies…
		Cross-Sectional Studies Cross Sectional Studies Cross-Sectional Study Studies, Cross-Sectional Study, Cross-Sectional Cross Sectional Analysis Analyses, Cross Sectional Cross Sectional Analyses Disease Frequency Surveys Cross-Sectional Survey Cross Sectional Survey Cross-Sectional Surveys Survey, Cross-Sectional Surveys, Cross-Sectional Surveys, Disease Frequency Disease Frequency Survey Survey, …

## Sheet: 2024-1-1
		Polyphenols Polyphenol Provinols		flavonoid 2-Phenyl-Chromenes 2 Phenyl Chromenes 2-Phenyl-Benzopyran 2 Phenyl Benzopyran 2-Phenyl-Benzopyrans 2 Phenyl Benzopyrans 2-Phenyl-Chromene 2 Phenyl Chromene Flavonoid Bioflavonoids Bioflavonoid		flavone、flavones		luteolin apigenin chrysin
						catechin (+)-Catechin Cianidanol Catechinic Acid Catechuic Acid (+)-Cyanidanol 3,3',4',5,7-Flavanpentol Catergen Zyma Epicatechin (-)-Epicatechin (2R,3R)-2-(3,4-Dihydroxyphenyl)-3,5,7-chromanetriol 2H-1-Benzopyran-3,5,7-triol, 2-(3,4-dihydroxyphenyl)-3,4-dihydro-, (2R-cis)- KB-53 KB 53 KB53 Z 7300 (+)-Cyanidanol-3 Cyanidanol-3 Cyanidanol 3
						isoflavones Isoflavone Derivatives Derivatives, Isoflavone Isoflavone Derivative Derivative, Isoflavone Isoflavone Homoisoflavones 3-Benzylidene-4-Chromanone 3 Benzylidene 4 Chromanone Homoisoflavone 3-Benzylidene-4-Chromanones 3 Benzylidene 4 Chromanones 3-Benzylchroman-4-Ones 3 Benzylchroman 4 Ones 3-Benzylchroman-4-One 3 Benzylchroman 4 One		genistein genistin daidzenin daidzin biochanin A formononetin
						flavylium salts		cyanidin cyanin pelargonidin
						anthocyanin Anthocyanin Leucoanthocyanidins Anthocyanidins Anthocyanidin
						flavonones		hesperetin naringenin
						quercetin Dikvertin 3,3',4',5,7-Pentahydroxyflavone
						flavononol		taxifolin
						Flavonols Flavonol 3-hydroxy-4-keto-Flavonoids 3 hydroxy 4 keto Flavonoids 2-Phenyl-3-Hydroxy-Benzopyran-4-Ones 2 Phenyl 3 Hydroxy Benzopyran 4 Ones		quercetin kaempferol galangin fisetin myricetin
						flavanol flavan-3-ols		catechin epicatechin epigallocatechin
						flavanones		hesperetin naringenin eriodictyol isosakuranetin
						Hesperidin Hesperetin 7-Rhamnoglucoside 7-Rhamnoglucoside, Hesperetin Hesperetin 7 Rhamnoglucoside Hesperetin-7-Rutinoside Hesperetin 7 Rutinoside Hesperidin 2S 2S, Hesperidin 4H-1-Benzopyran-4-one, 7-((6-O-(6-deoxy-alpha-L-mannopyranosyl)-beta-D-glucopyranosyl)oxy)-2,3-dihydro-5-hydroxy-2-(3-hydroxy-4-methoxyphenyl)-, (S)-
				phenolic acid Hydroxybenzoates		ferulic acid 3-(4-hydroxy-3-methoxyphenyl)-2-propenoic acid ferulic acid, (E)-isomer trans-ferulic acid 4-hydroxy-3-methoxycinnamic acid sodium ferulate ferulic acid, monosodium salt 8,8'-diferulic acid ferulic acid, (Z)-isomer cis-ferulic acid
						cinnamic acid p-coumaric acid caffeic acid ferulic acid sinapic acid gentisic acid vanillic acid gallic acid syringic acid protocatechuic acid
						gallic acid Acid, Gallic 3,4,5-Trihydroxybenzoic Acid
						Chlorogenic Acid Acid, Chlorogenic、Caffeoylquinic Acid、Dicaffeoylquinic acids、Feruloylquinic acid、 Acid, Chlorogenic 3-Caffeoylquinic Acid 3 Caffeoylquinic Acid Acid, 3-Caffeoylquinic
						Salicylic Acid Acid, Salicylic o-Hydroxybenzoic Acid Acid, o-Hydroxybenzoic o Hydroxybenzoic Acid ortho-Hydroxybenzoic Acid Acid, ortho-Hydroxybenzoic ortho Hydroxybenzoic Acid 2-Hydroxybenzoic Acid 2 Hydroxybenzoic Acid Acid, 2-Hydroxybenzoic
				Carotenoids Carotenoid Tetraterpenes Tetraterpene Derivatives Derivatives, Tetraterpene Carotenes Carotene
						Xanthophylls Xanthophyll Carotenoids Carotenoids, Xanthophyll
						Lycopene LYC-O-MATO LYC O MATO LYCOMATO All-trans-Lycopene All trans Lycopene Lycopene, (7-cis,7'-cis,9-cis,9'-cis)-isomer - Pro-Lycopene Pro Lycopene Prolycopene Lycopene, (cis)-isomer Lycopene, (13-cis)-isomer
						Cryptoxanthins Cryptoxanthin Beta-Caroten-3-ol Beta Caroten 3 ol
						Zeaxanthins Zeaxanthin 3R,3'R-Zeaxanthin 3R,3'R Zeaxanthin Beta-Carotene-3,3'-Diol Beta Carotene 3,3' Diol
						Curcumin 1,6-Heptadiene-3,5-dione, 1,7-bis(4-hydroxy-3-methoxyphenyl)-, (E,E)- Turmeric Yellow Yellow, Turmeric Curcumin Phytosome Phytosome, Curcumin Diferuloylmethane Mervia
				Tannins Tannin		procyanidins catechin afzelechin gallocatechin ellagic acid gallic acid gallate gallotannin ellagitannin hexahydroxydiphenic acid
				Resveratrol 3,5,4'-Trihydroxystilbene 3,4',5-Trihydroxystilbene 3,4',5-Stilbenetriol trans-Resveratrol-3-O-sulfate trans Resveratrol 3 O sulfate SRT 501 SRT501 SRT-501 cis-Resveratrol cis Resveratrol Resveratrol, (Z)- trans-Resveratrol trans Resveratrol Resveratrol-3-sulfate Resveratrol 3 sulfate
				lignans		niranthin sesamin silymarin rubrifloralignan A bicyclol phillygenin clemastanin B isatindolignanoside A diphyllin hinokinin yatein secoisolariciresinol
				anthocyanidins		cyanidin delphinidin pelargonidin peonidin petunidin malvidin
				anthraquinones		physcion chrysophanol aloe-emodin rhein
				coumarins		osthole anthogenol ammoresinol phellodenol
				stilbenes		resveratrol piceatannol rhapontigenin isorhapontigenin pinosylvin pterostilbene
				Neurodegenerative Diseases Neurodegenerative Disease Degenerative Diseases, Neurologic Neurologic Degenerative Disease Degenerative Neurologic Diseases Degenerative Neurologic Disease Neurologic Disease, Degenerative Neurologic Diseases, Degenerative Nervous System Degenerative Diseases Neurodegenerative Disorders Neurodegenerative Disorder Neurologic Degenerative Conditions Degenerative Conditio…
				Alzheimer Disease Alzheimer's disease、Alzheimer Dementia、Alzheimer Dementias、Dementia, Alzheimer、Alzheimer's Disease、Dementia, Senile、Senile Dementia、Dementia, Alzheimer Type、Alzheimer Type Dementia、Alzheimer-Type Dementia (ATD)、Alzheimer Type Dementia (ATD)、Dementia, Alzheimer-Type (ATD)、Alzheimer Type Senile Dementia、Primary Senile Degenerative Dementia、Dementia, Primary Senile Degenerative、Alz…
				Cognitive Dysfunction Cognitive impairment Cognitive Dysfunctions Dysfunction, Cognitive Dysfunctions, Cognitive Cognitive Impairments Cognitive Impairment Impairment, Cognitive Impairments, Cognitive Cognitive Disorder Cognitive Disorders Disorder, Cognitive Disorders, Cognitive Mild Cognitive Impairment Cognitive Impairment, Mild Cognitive Impairments, Mild Impairment, Mild Cognitive Impairment…
				Parkinsonian Disorders parkinsonism Parkinsonian Syndrome Parkinsonian Syndromes Parkinsonian Diseases Parkinsonism Autosomal Dominant Parkinsonism Dominant Parkinsonism, Autosomal Parkinsonism, Autosomal Dominant Autosomal Recessive Juvenile Parkinson Disease Juvenile Parkinson Disease, Autosomal Recessive Juvenile Parkinsonism, Autosomal Recessive Parkinsonism, Juvenile, Autosomal Recessive Fam…
				Amyotrophic Lateral Sclerosis Sclerosis, Amyotrophic Lateral Gehrig's Disease Gehrig Disease Gehrigs Disease Charcot Disease Motor Neuron Disease, Amyotrophic Lateral Sclerosis Lou Gehrig's Disease Lou-Gehrigs Disease Disease, Lou-Gehrigs ALS - Amyotrophic Lateral Sclerosis ALS Amyotrophic Lateral Sclerosis Lou Gehrig Disease Amyotrophic Lateral Sclerosis, Guam Form Amyotrophic Lateral Sclerosis-…
				Huntington Disease-Like Syndrome Huntington's syndrome Huntington's Disease-Like Syndromes Huntington's Disease Phenocopy Syndromes Huntington Disease-Like Syndromes Huntington's Disease Phenocopies
				Lewy Body Disease Diffuse Lewy Body Disease Lewy Body Dementia Cortical Lewy Body Disease Lewy Body Disease, Cortical Lewy Body Type Senile Dementia Lewy Body Disease, Diffuse Dementia, Lewy Body
				Frontotemporal Dementia Dementias, Frontotemporal Frontotemporal Dementias Frontotemporal Dementia with Parkinsonism Dementia, Frontotemporal, with Parkinsonism Multiple System Tauopathy with Presenile Dementia Frontotemporal Dementia, Ubiquitin-Positive Dementia, Ubiquitin-Positive Frontotemporal Dementias, Ubiquitin-Positive Frontotemporal Frontotemporal Dementia, Ubiquitin Positive Frontotempo…
				Prion Diseases prion disease Dementias, Transmissible Dementia, Transmissible Transmissible Dementia Transmissible Dementias Encephalopathies, Spongiform, Transmissible Prion-Induced Disorders Prion-Induced Disorder Disorder, Prion-Induced Disorders, Prion-Induced Prion Induced Disorder Transmissible Spongiform Encephalopathies Prion Disease Prion-Associated Disorders Spongiform Encephalopathies,…
				Dementia Dementias Amentia Amentias Senile Paranoid Dementia Dementias, Senile Paranoid Paranoid Dementia, Senile Paranoid Dementias, Senile Senile Paranoid Dementias Familial Dementia Dementia, Familial Dementias, Familial Familial Dementias
		Randomized Controlled Trial
		Cohort study Cohort Study Studies, Cohort Study, Cohort Concurrent Studies Studies, Concurrent Concurrent Study Study, Concurrent Closed Cohort Studies Cohort Studies, Closed Closed Cohort Study Cohort Study, Closed Study, Closed Cohort Studies, Closed Cohort Birth Cohort Studies Birth Cohort Study Cohort Studies, Birth Cohort Study, Birth Studies, Birth Cohort Study, Birth Cohort Analysis, Cohor…
		Case-Control Studies Case-Control Study Studies, Case-Control Study, Case-Control Case-Comparison Studies Case Comparison Studies Case-Comparison Study Studies, Case-Comparison Study, Case-Comparison Case-Compeer Studies Studies, Case-Compeer Case-Referrent Studies Case Referrent Studies Case-Referrent Study Studies, Case-Referrent Study, Case-Referrent Case-Referent Studies Case Referent Studies…
		Cross-Sectional Studies Cross Sectional Studies Cross-Sectional Study Studies, Cross-Sectional Study, Cross-Sectional Cross Sectional Analysis Analyses, Cross Sectional Cross Sectional Analyses Disease Frequency Surveys Cross-Sectional Survey Cross Sectional Survey Cross-Sectional Surveys Survey, Cross-Sectional Surveys, Cross-Sectional Surveys, Disease Frequency Disease Frequency Survey Survey, …

## Sheet: 2024-6-25
						flavone、flavones		luteolin
								apigenin
		Polyphenols Polyphenol Provinols		flavonoid 2-Phenyl-Chromenes 2 Phenyl Chromenes 2-Phenyl-Benzopyran 2 Phenyl Benzopyran 2-Phenyl-Benzopyrans 2 Phenyl Benzopyrans 2-Phenyl-Chromene 2 Phenyl Chromene Flavonoid Bioflavonoids Bioflavonoid				chrysin
						isoflavones Isoflavone Derivatives Derivatives, Isoflavone Isoflavone Derivative Derivative, Isoflavone Isoflavone Homoisoflavones 3-Benzylidene-4-Chromanone 3 Benzylidene 4 Chromanone Homoisoflavone 3-Benzylidene-4-Chromanones 3 Benzylidene 4 Chromanones 3-Benzylchroman-4-Ones 3 Benzylchroman 4 Ones 3-Benzylchroman-4-One 3 Benzylchroman 4 One		genistein
								genistin
								daidzenin
								daidzin
								biochanin A
								formononetin
						flavylium salts		cyanidin
								cyanin
								pelargonidin
						flavononol		taxifolin
						Flavonols Flavonol 3-hydroxy-4-keto-Flavonoids 3 hydroxy 4 keto Flavonoids 2-Phenyl-3-Hydroxy-Benzopyran-4-Ones 2 Phenyl 3 Hydroxy Benzopyran 4 Ones		quercetin Dikvertin 3,3',4',5,7-Pentahydroxyflavone
								kaempferol
								galangin
								fisetin
								myricetin
						flavanol flavan-3-ols		catechin (+)-Catechin Cianidanol Catechinic Acid Catechuic Acid (+)-Cyanidanol 3,3',4',5,7-Flavanpentol Catergen Zyma Epicatechin (-)-Epicatechin (2R,3R)-2-(3,4-Dihydroxyphenyl)-3,5,7-chromanetriol 2H-1-Benzopyran-3,5,7-triol, 2-(3,4-dihydroxyphenyl)-3,4-dihydro-, (2R-cis)- KB-53 KB 53 KB53 Z 7300 (+)-Cyanidanol-3 Cyanidanol-3 Cyanidanol 3
								epicatechin
								epigallocatechin
						flavanones		hesperetin Hesperetin 7-Rhamnoglucoside 7-Rhamnoglucoside, Hesperetin Hesperetin 7 Rhamnoglucoside Hesperetin-7-Rutinoside Hesperetin 7 Rutinoside Hesperidin 2S 2S, Hesperidin 4H-1-Benzopyran-4-one, 7-((6-O-(6-deoxy-alpha-L-mannopyranosyl)-beta-D-glucopyranosyl)oxy)-2,3-dihydro-5-hydroxy-2-(3-hydroxy-4-methoxyphenyl)-, (S)-
								naringenin
								eriodictyol
								isosakuranetin
						phenolic acid Hydroxybenzoates		cinnamic acid
								p-coumaric acid
								syringic acid
								protocatechuic acid
								ferulic acid 3-(4-hydroxy-3-methoxyphenyl)-2-propenoic acid ferulic acid, (E)-isomer trans-ferulic acid 4-hydroxy-3-methoxycinnamic acid sodium ferulate ferulic acid, monosodium salt 8,8'-diferulic acid ferulic acid, (Z)-isomer cis-ferulic acid
								sinapic acid
								gentisic acid
								vanillic acid
								caffeic acid
								gallic acid Acid, Gallic 3,4,5-Trihydroxybenzoic Acid
								Chlorogenic Acid Acid, Chlorogenic Caffeoylquinic Acid Dicaffeoylquinic acids Feruloylquinic acid Acid, Chlorogenic 3-Caffeoylquinic Acid 3 Caffeoylquinic Acid Acid, 3-Caffeoylquinic
								Salicylic Acid Acid, Salicylic o-Hydroxybenzoic Acid Acid, o-Hydroxybenzoic o Hydroxybenzoic Acid ortho-Hydroxybenzoic Acid Acid, ortho-Hydroxybenzoic ortho Hydroxybenzoic Acid 2-Hydroxybenzoic Acid 2 Hydroxybenzoic Acid Acid, 2-Hydroxybenzoic
						Tannins Tannin		procyanidins
								catechin
								afzelechin
								gallocatechin
								ellagic acid
								gallic acid gallate
								gallotannin
								ellagitannin
								hexahydroxydiphenic acid
						lignans		sesamin
								silymarin
								niranthin
								rubrifloralignan A
								bicyclol
								phillygenin
								clemastanin B
								isatindolignanoside A
								diphyllin
								hinokinin
								yatein
								secoisolariciresinol
						anthocyanidins anthocyanin Anthocyanin Leucoanthocyanidins Anthocyanidins Anthocyanidin		cyanidin
								delphinidin
								pelargonidin
								peonidin
								petunidin
								malvidin
						anthraquinones		physcion
								chrysophanol
								aloe-emodin
								rhein
						coumarins		osthole
								anthogenol
								ammoresinol
								phellodenol
						stilbenes		Resveratrol 3,5,4'-Trihydroxystilbene 3,4',5-Trihydroxystilbene 3,4',5-Stilbenetriol trans-Resveratrol-3-O-sulfate trans Resveratrol 3 O sulfate SRT 501 SRT501 SRT-501 cis-Resveratrol cis Resveratrol Resveratrol, (Z)- trans-Resveratrol trans Resveratrol Resveratrol-3-sulfate Resveratrol 3 sulfate
								piceatannol
								rhapontigenin
								isorhapontigenin
								pinosylvin
								pterostilbene
		Neurologic Degenerative Conditions Degenerative Condition, Neurologic Degenerative Conditions, Neurologic Neurologic Degenerative Condition Neurologic Degenerative Diseases Degenerative Diseases, Nervous System Degenerative Neurologic Disorders Degenerative Neurologic Disorder Neurologic Disorder, Degenerative Neurologic Disorders, Degenerative Degenerative Diseases, Spinal Cord Degenerative Dise…				Dementia Dementias Amentia Amentias Senile Paranoid Dementia Dementias, Senile Paranoid Paranoid Dementia, Senile Paranoid Dementias, Senile Senile Paranoid Dementias Familial Dementia Dementia, Familial Dementias, Familial Familial Dementias
						Lewy Body Disease Diffuse Lewy Body Disease Lewy Body Dementia Cortical Lewy Body Disease Lewy Body Disease, Cortical Lewy Body Type Senile Dementia Lewy Body Disease, Diffuse Dementia, Lewy Body
						Frontotemporal Dementia Dementias, Frontotemporal Frontotemporal Dementias Frontotemporal Dementia with Parkinsonism Dementia, Frontotemporal, with Parkinsonism Multiple System Tauopathy with Presenile Dementia Frontotemporal Dementia, Ubiquitin-Positive Dementia, Ubiquitin-Positive Frontotemporal Dementias, Ubiquitin-Positive Frontotemporal Frontotemporal Dementia, Ubiquitin Positive Frontotempo…
						Cognitive Dysfunction Cognitive impairment Cognitive Dysfunctions Dysfunction, Cognitive Dysfunctions, Cognitive Cognitive Impairments Cognitive Impairment Impairment, Cognitive Impairments, Cognitive Cognitive Disorder Cognitive Disorders Disorder, Cognitive Disorders, Cognitive Mild Cognitive Impairment Cognitive Impairment, Mild Cognitive Impairments, Mild Impairment, Mild Cognitive Impairment…
						Prion Diseases prion disease Dementias, Transmissible Dementia, Transmissible Transmissible Dementia Transmissible Dementias Encephalopathies, Spongiform, Transmissible Prion-Induced Disorders Prion-Induced Disorder Disorder, Prion-Induced Disorders, Prion-Induced Prion Induced Disorder Transmissible Spongiform Encephalopathies Prion Disease Prion-Associated Disorders Spongiform Encephalopathies,…
						Alzheimer Disease Alzheimer's disease Alzheimer Dementia Alzheimer Dementias Dementia, Alzheimer Alzheimer's Disease Dementia, Senile Senile Dementia Dementia, Alzheimer Type Alzheimer Type Dementia Alzheimer-Type Dementia (ATD) Alzheimer Type Dementia (ATD) Dementia, Alzheimer-Type (ATD) Alzheimer Type Senile Dementia Primary Senile Degenerative Dementia Dementia, Primary Senile Degenerative Alz…
						Prion Diseases prion disease Dementias, Transmissible Dementia, Transmissible Transmissible Dementia Transmissible Dementias Encephalopathies, Spongiform, Transmissible Prion-Induced Disorders Prion-Induced Disorder Disorder, Prion-Induced Disorders, Prion-Induced Prion Induced Disorder Transmissible Spongiform Encephalopathies Prion Disease Prion-Associated Disorders Spongiform Encephalopathies,…
						Amyotrophic Lateral Sclerosis Sclerosis, Amyotrophic Lateral Gehrig's Disease Gehrig Disease Gehrigs Disease Charcot Disease Motor Neuron Disease, Amyotrophic Lateral Sclerosis Lou Gehrig's Disease Lou-Gehrigs Disease Disease, Lou-Gehrigs ALS - Amyotrophic Lateral Sclerosis ALS Amyotrophic Lateral Sclerosis Lou Gehrig Disease Amyotrophic Lateral Sclerosis, Guam Form Amyotrophic Lateral Sclerosis-…
						Huntington Disease-Like Syndrome Huntington's syndrome Huntington's Disease-Like Syndromes Huntington's Disease Phenocopy Syndromes Huntington Disease-Like Syndromes Huntington's Disease Phenocopies
						Parkinsonian Disorders parkinsonism Parkinsonian Syndrome Parkinsonian Syndromes Parkinsonian Diseases Parkinsonism Autosomal Dominant Parkinsonism Dominant Parkinsonism, Autosomal Parkinsonism, Autosomal Dominant Autosomal Recessive Juvenile Parkinson Disease Juvenile Parkinson Disease, Autosomal Recessive Juvenile Parkinsonism, Autosomal Recessive Parkinsonism, Juvenile, Autosomal Recessive Fam…
						Parkinsonian Disorders parkinsonism Parkinsonian Syndrome Parkinsonian Syndromes Parkinsonian Diseases Parkinsonism Autosomal Dominant Parkinsonism Dominant Parkinsonism, Autosomal Parkinsonism, Autosomal Dominant Autosomal Recessive Juvenile Parkinson Disease Juvenile Parkinson Disease, Autosomal Recessive Juvenile Parkinsonism, Autosomal Recessive Parkinsonism, Juvenile, Autosomal Recessive Fam…
						Lewy Body Disease Diffuse Lewy Body Disease Lewy Body Dementia Cortical Lewy Body Disease Lewy Body Disease, Cortical Lewy Body Type Senile Dementia Lewy Body Disease, Diffuse Dementia, Lewy Body
						Alzheimer Disease Alzheimer's disease Alzheimer Dementia Alzheimer Dementias Dementia, Alzheimer Alzheimer's Disease Dementia, Senile Senile Dementia Dementia, Alzheimer Type Alzheimer Type Dementia Alzheimer-Type Dementia (ATD) Alzheimer Type Dementia (ATD) Dementia, Alzheimer-Type (ATD) Alzheimer Type Senile Dementia Primary Senile Degenerative Dementia Dementia, Primary Senile Degenerative Alz…
						Frontotemporal Dementia Dementias, Frontotemporal Frontotemporal Dementias Frontotemporal Dementia with Parkinsonism Dementia, Frontotemporal, with Parkinsonism Multiple System Tauopathy with Presenile Dementia Frontotemporal Dementia, Ubiquitin-Positive Dementia, Ubiquitin-Positive Frontotemporal Dementias, Ubiquitin-Positive Frontotemporal Frontotemporal Dementia, Ubiquitin Positive Frontotempo…
		Randomized Controlled Trial
		Cohort study Cohort Study Studies, Cohort Study, Cohort Concurrent Studies Studies, Concurrent Concurrent Study Study, Concurrent Closed Cohort Studies Cohort Studies, Closed Closed Cohort Study Cohort Study, Closed Study, Closed Cohort Studies, Closed Cohort Birth Cohort Studies Birth Cohort Study Cohort Studies, Birth Cohort Study, Birth Studies, Birth Cohort Study, Birth Cohort Analysis, Cohor…
		Case-Control Studies Case-Control Study Studies, Case-Control Study, Case-Control Case-Comparison Studies Case Comparison Studies Case-Comparison Study Studies, Case-Comparison Study, Case-Comparison Case-Compeer Studies Studies, Case-Compeer Case-Referrent Studies Case Referrent Studies Case-Referrent Study Studies, Case-Referrent Study, Case-Referrent Case-Referent Studies Case Referent Studies…
		Cross-Sectional Studies Cross Sectional Studies Cross-Sectional Study Studies, Cross-Sectional Study, Cross-Sectional Cross Sectional Analysis Analyses, Cross Sectional Cross Sectional Analyses Disease Frequency Surveys Cross-Sectional Survey Cross Sectional Survey Cross-Sectional Surveys Survey, Cross-Sectional Surveys, Cross-Sectional Surveys, Disease Frequency Disease Frequency Survey Survey, …

## Sheet: 1
Polyphenols			Polyphenols			Neurodegenerative Diseases		(Polyphenols OR Polyphenol OR Provinols OR flavonoid OR 2-Phenyl-Chromenes OR 2 Phenyl Chromenes OR 2-Phenyl-Benzopyran OR 2 Phenyl Benzopyran OR 2-Phenyl-Benzopyrans OR 2 Phenyl Benzopyrans OR 2-Phenyl-Chromene OR 2 Phenyl Chromene OR Bioflavonoids OR Bioflavonoid OR phenolic acid OR Hydroxybenzoates OR Carotenoids OR Carotenoid OR Tetraterpenes OR Tetraterpene Derivatives OR Derivatives, Tetrat…
Polyphenol			Polyphenol			Neurodegenerative Disease
Provinols			Provinols			Degenerative Diseases, Neurologic
flavonoid			flavonoid			Neurologic Degenerative Disease
2-Phenyl-Chromenes			2-Phenyl-Chromenes			Degenerative Neurologic Diseases
2 Phenyl Chromenes			2 Phenyl Chromenes			Degenerative Neurologic Disease
2-Phenyl-Benzopyran			2-Phenyl-Benzopyran			Neurologic Disease, Degenerative
2 Phenyl Benzopyran			2 Phenyl Benzopyran			Neurologic Diseases, Degenerative
2-Phenyl-Benzopyrans			2-Phenyl-Benzopyrans			Nervous System Degenerative Diseases
2 Phenyl Benzopyrans			2 Phenyl Benzopyrans			Neurodegenerative Disorders
2-Phenyl-Chromene			2-Phenyl-Chromene			Neurodegenerative Disorder
2 Phenyl Chromene			2 Phenyl Chromene			Neurologic Degenerative Conditions
Flavonoid			Bioflavonoids			Degenerative Condition, Neurologic
Bioflavonoids			Bioflavonoid			Degenerative Conditions, Neurologic
Bioflavonoid			phenolic acid			Neurologic Degenerative Condition
phenolic acid			Hydroxybenzoates			Neurologic Degenerative Diseases
Hydroxybenzoates			Carotenoids			Degenerative Diseases, Nervous System
Carotenoids			Carotenoid			Degenerative Neurologic Disorders
Carotenoid			Tetraterpenes			Degenerative Neurologic Disorder
Tetraterpenes			Tetraterpene Derivatives			Neurologic Disorder, Degenerative
Tetraterpene Derivatives			Derivatives, Tetraterpene			Neurologic Disorders, Degenerative
Derivatives, Tetraterpene			Carotenes			Degenerative Diseases, Spinal Cord
Carotenes			Carotene			Degenerative Diseases, Central Nervous System
Carotene			Tannins			Alzheimer Disease
Tannins			Tannin			Alzheimer's disease
Tannin			Resveratrol			Alzheimer Dementia
Resveratrol			3,5,4'-Trihydroxystilbene			Alzheimer Dementias
3,5,4'-Trihydroxystilbene			3,4',5-Trihydroxystilbene			Dementia, Alzheimer
3,4',5-Trihydroxystilbene			3,4',5-Stilbenetriol			Dementia, Senile
3,4',5-Stilbenetriol			trans-Resveratrol-3-O-sulfate			Senile Dementia
trans-Resveratrol-3-O-sulfate			trans Resveratrol 3 O sulfate			Dementia, Alzheimer Type
trans Resveratrol 3 O sulfate			cis-Resveratrol			Alzheimer Type Dementia
SRT 501			cis Resveratrol			Alzheimer-Type Dementia (ATD)
SRT501			Resveratrol, (Z)-			Alzheimer Type Dementia (ATD)
SRT-501			trans-Resveratrol			Dementia, Alzheimer-Type (ATD)
cis-Resveratrol			trans Resveratrol			Alzheimer Type Senile Dementia
cis Resveratrol			Resveratrol-3-sulfate			Primary Senile Degenerative Dementia
Resveratrol, (Z)-			Resveratrol 3 sulfate			Dementia, Primary Senile Degenerative
trans-Resveratrol			lignans			Alzheimer Sclerosis
trans Resveratrol			anthocyanidins			Sclerosis, Alzheimer
Resveratrol-3-sulfate			anthraquinones			Alzheimer Syndrome
Resveratrol 3 sulfate			coumarins			Alzheimer's Diseases
lignans			stilbenes			Alzheimer Diseases
anthocyanidins			flavone、flavones			Alzheimers Diseases
anthraquinones			catechin			Senile Dementia, Alzheimer Type
coumarins			(+)-Catechin			Acute Confusional Senile Dementia
stilbenes			Cianidanol			Senile Dementia, Acute Confusional
flavone、flavones			Catechinic Acid			Dementia, Presenile
catechin			Catechuic Acid			Presenile Dementia
(+)-Catechin			(+)-Cyanidanol			Alzheimer Disease, Late Onset
Cianidanol			3,3',4',5,7-Flavanpentol			Late Onset Alzheimer Disease
Catechinic Acid			Catergen			Alzheimer's Disease, Focal Onset
Catechuic Acid			Zyma			Focal Onset Alzheimer's Disease
(+)-Cyanidanol			Epicatechin			Familial Alzheimer Disease (FAD)
3,3',4',5,7-Flavanpentol			(-)-Epicatechin			Alzheimer Disease, Familial (FAD)
Catergen			(2R,3R)-2-(3,4-Dihydroxyphenyl)-3,5,7-chromanetriol			Familial Alzheimer Diseases (FAD)
Zyma			2H-1-Benzopyran-3,5,7-triol, 2-(3,4-dihydroxyphenyl)-3,4-dihydro-, (2R-cis)-			Alzheimer Disease, Early Onset
Epicatechin			(+)-Cyanidanol-3			Early Onset Alzheimer Disease
(-)-Epicatechin			Cyanidanol-3			Presenile Alzheimer Dementia
(2R,3R)-2-(3,4-Dihydroxyphenyl)-3,5,7-chromanetriol			Cyanidanol 3			Cognitive Dysfunction
2H-1-Benzopyran-3,5,7-triol, 2-(3,4-dihydroxyphenyl)-3,4-dihydro-, (2R-cis)-			isoflavones			Cognitive impairment
KB-53			Isoflavone Derivatives			Cognitive Dysfunctions
KB 53			Derivatives, Isoflavone			Dysfunction, Cognitive
KB53			Isoflavone Derivative			Dysfunctions, Cognitive
Z 7300			Derivative, Isoflavone			Cognitive Impairments
(+)-Cyanidanol-3			Isoflavone			Impairment, Cognitive
Cyanidanol-3			Homoisoflavones			Impairments, Cognitive
Cyanidanol 3			3-Benzylidene-4-Chromanone			Cognitive Disorder
isoflavones			3 Benzylidene 4 Chromanone			Cognitive Disorders
Isoflavone Derivatives			Homoisoflavone			Disorder, Cognitive
Derivatives, Isoflavone			3-Benzylidene-4-Chromanones			Disorders, Cognitive
Isoflavone Derivative			3 Benzylidene 4 Chromanones			Mild Cognitive Impairment
Derivative, Isoflavone			3-Benzylchroman-4-Ones			Cognitive Impairment, Mild
Isoflavone			3 Benzylchroman 4 Ones			Cognitive Impairments, Mild
Homoisoflavones			3-Benzylchroman-4-One			Impairment, Mild Cognitive
3-Benzylidene-4-Chromanone			3 Benzylchroman 4 One			Impairments, Mild Cognitive
3 Benzylidene 4 Chromanone			flavylium salts			Mild Cognitive Impairments
Homoisoflavone			anthocyanin			Cognitive Decline
3-Benzylidene-4-Chromanones			Leucoanthocyanidins			Cognitive Declines
3 Benzylidene 4 Chromanones			Anthocyanidin			Decline, Cognitive
3-Benzylchroman-4-Ones			flavonones			Declines, Cognitive
3 Benzylchroman 4 Ones			quercetin			Mental Deterioration
3-Benzylchroman-4-One			Dikvertin			Deterioration, Mental
3 Benzylchroman 4 One			3,3',4',5,7-Pentahydroxyflavone			Deteriorations, Mental
flavylium salts			flavononol			Mental Deteriorations
anthocyanin			Flavonols			Parkinsonian Disorders
Anthocyanin			Flavonol			parkinsonism
Leucoanthocyanidins			3-hydroxy-4-keto-Flavonoids			Parkinsonian Syndrome
Anthocyanidins			3 hydroxy 4 keto Flavonoids			Parkinsonian Syndromes
Anthocyanidin			2-Phenyl-3-Hydroxy-Benzopyran-4-Ones			Parkinsonian Diseases
flavonones			2 Phenyl 3 Hydroxy Benzopyran 4 Ones			Autosomal Dominant Parkinsonism
quercetin			flavanol			Dominant Parkinsonism, Autosomal
Dikvertin			flavan-3-ols			Parkinsonism, Autosomal Dominant
3,3',4',5,7-Pentahydroxyflavone			flavanones			Autosomal Recessive Juvenile Parkinson Disease
flavononol			Hesperidin			Juvenile Parkinson Disease, Autosomal Recessive
Flavonols			Hesperetin 7-Rhamnoglucoside			Juvenile Parkinsonism, Autosomal Recessive
Flavonol			7-Rhamnoglucoside, Hesperetin			Parkinsonism, Juvenile, Autosomal Recessive
3-hydroxy-4-keto-Flavonoids			Hesperetin 7 Rhamnoglucoside			Familial Parkinson Disease, Autosomal Recessive
3 hydroxy 4 keto Flavonoids			Hesperetin-7-Rutinoside			Autosomal Recessive Juvenile Parkinsonism
2-Phenyl-3-Hydroxy-Benzopyran-4-Ones			Hesperetin 7 Rutinoside			Parkinson Disease 2, Autosomal Recessive Juvenile
2 Phenyl 3 Hydroxy Benzopyran 4 Ones			Hesperidin 2S			Parkinsonism, Early-Onset, With Diurnal Fluctuation
flavanol			2S, Hesperidin			Parkinson Disease, Juvenile, Autosomal Recessive
flavan-3-ols			4H-1-Benzopyran-4-one, 7-((6-O-(6-deoxy-alpha-L-mannopyranosyl)-beta-D-glucopyranosyl)oxy)-2,3-dihydro-5-hydroxy-2-(3-hydroxy-4-methoxyphenyl)-, (S)-			Parkinson Disease 2
flavanones			ferulic acid			Parkinson Disease Autosomal Recessive, Early Onset
Hesperidin			3-(4-hydroxy-3-methoxyphenyl)-2-propenoic acid			Parkinsonism, Early Onset, with Diurnal Fluctuation
Hesperetin 7-Rhamnoglucoside			ferulic acid, (E)-isomer			Chromosome 6-Linked Autosomal Recessive Parkinsonism
7-Rhamnoglucoside, Hesperetin			trans-ferulic acid			Chromosome 6 Linked Autosomal Recessive Parkinsonism
Hesperetin 7 Rhamnoglucoside			4-hydroxy-3-methoxycinnamic acid			Parkinson Disease, Familial, Autosomal Recessive
Hesperetin-7-Rutinoside			sodium ferulate			Ramsay Hunt Paralysis Syndrome
Hesperetin 7 Rutinoside			ferulic acid, monosodium salt			Familial Juvenile Parkinsonism
Hesperidin 2S			8,8'-diferulic acid			Juvenile Parkinsonism, Familial
2S, Hesperidin			ferulic acid, (Z)-isomer			Parkinsonism, Familial Juvenile
4H-1-Benzopyran-4-one, 7-((6-O-(6-deoxy-alpha-L-mannopyranosyl)-beta-D-glucopyranosyl)oxy)-2,3-dihydro-5-hydroxy-2-(3-hydroxy-4-methoxyphenyl)-, (S)-			cis-ferulic acid			Parkinsonism, Experimental
ferulic acid			cinnamic acid			Experimental Parkinsonisms
3-(4-hydroxy-3-methoxyphenyl)-2-propenoic acid			p-coumaric acid			Parkinsonisms, Experimental
ferulic acid, (E)-isomer			caffeic acid			Parkinson Disease, Experimental
trans-ferulic acid			sinapic acid			Experimental Parkinsonism, MPTP-Induced
4-hydroxy-3-methoxycinnamic acid			gentisic acid			Experimental Parkinsonism, MPTP Induced
sodium ferulate			vanillic acid			Parkinsonism, MPTP-Induced Experimental
ferulic acid, monosodium salt			gallic acid			MPTP-Induced Experimental Parkinsonism
8,8'-diferulic acid			syringic acid			MPTP Induced Experimental Parkinsonism
ferulic acid, (Z)-isomer			protocatechuic acid			Experimental Parkinson Disease
cis-ferulic acid			Acid, Gallic			Diseases, Experimental Parkinson
cinnamic acid			3,4,5-Trihydroxybenzoic Acid			Experimental Parkinson Diseases
p-coumaric acid			Chlorogenic Acid			Parkinson Diseases, Experimental
caffeic acid			Caffeoylquinic Acid			Experimental Parkinsonism
ferulic acid			Dicaffeoylquinic acids			Parkinsonism, Juvenile
sinapic acid			Feruloylquinic acid			Juvenile Parkinsonism
gentisic acid			Acid, Chlorogenic			Juvenile Parkinsonisms
vanillic acid			3-Caffeoylquinic Acid			Parkinsonisms, Juvenile
gallic acid			3 Caffeoylquinic Acid			Parkinson Disease, Juvenile
syringic acid			Acid, 3-Caffeoylquinic			Juvenile Parkinson Disease
protocatechuic acid			Salicylic Acid			Autosomal Dominant Juvenile Parkinson Disease
gallic acid			Acid, Salicylic			Autosomal Dominant Juvenile Parkinsonism
Acid, Gallic			o-Hydroxybenzoic Acid			Parkinsonism, Juvenile, Autosomal Dominant
3,4,5-Trihydroxybenzoic Acid			Acid, o-Hydroxybenzoic			Parkinson Disease, Autosomal Dominant. Juvenile
Chlorogenic Acid			o Hydroxybenzoic Acid			Parkinson Disease, Juvenile, Autosomal Dominant
Caffeoylquinic Acid			ortho-Hydroxybenzoic Acid			Juvenile Parkinsonism, Autosomal Dominant
Dicaffeoylquinic acids			Acid, ortho-Hydroxybenzoic			Juvenile Parkinson Disease, Autosomal Dominant
Feruloylquinic acid			ortho Hydroxybenzoic Acid			Autosomal Recessive Parkinsonism
Acid, Chlorogenic			2-Hydroxybenzoic Acid			Parkinsonism, Autosomal Recessive
Acid, Chlorogenic			2 Hydroxybenzoic Acid			Recessive Parkinsonism, Autosomal
3-Caffeoylquinic Acid			Acid, 2-Hydroxybenzoic			Amyotrophic Lateral Sclerosis
3 Caffeoylquinic Acid			Xanthophylls			Sclerosis, Amyotrophic Lateral
Acid, 3-Caffeoylquinic			Xanthophyll Carotenoids			Gehrig's Disease
Salicylic Acid			Carotenoids, Xanthophyll			Gehrig Disease
Acid, Salicylic			Lycopene			Gehrigs Disease
o-Hydroxybenzoic Acid			All-trans-Lycopene			Charcot Disease
Acid, o-Hydroxybenzoic			All trans Lycopene			Motor Neuron Disease, Amyotrophic Lateral Sclerosis
o Hydroxybenzoic Acid			Lycopene, (7-cis,7'-cis,9-cis,9'-cis)-isomer -			Lou Gehrig's Disease
ortho-Hydroxybenzoic Acid			Pro-Lycopene			Lou-Gehrigs Disease
Acid, ortho-Hydroxybenzoic			Pro Lycopene			Disease, Lou-Gehrigs
ortho Hydroxybenzoic Acid			Prolycopene			ALS - Amyotrophic Lateral Sclerosis
2-Hydroxybenzoic Acid			Lycopene, (cis)-isomer			ALS Amyotrophic Lateral Sclerosis
2 Hydroxybenzoic Acid			Lycopene, (13-cis)-isomer			Lou Gehrig Disease
Acid, 2-Hydroxybenzoic			Cryptoxanthins			Amyotrophic Lateral Sclerosis, Guam Form
Xanthophylls			Cryptoxanthin			Amyotrophic Lateral Sclerosis-Parkinsonism-Dementia Complex 1
Xanthophyll Carotenoids			Beta-Caroten-3-ol			Amyotrophic Lateral Sclerosis Parkinsonism Dementia Complex 1
Carotenoids, Xanthophyll			Beta Caroten 3 ol			Guam Form of Amyotrophic Lateral Sclerosis
Lycopene			Zeaxanthins			Guam Disease
LYC-O-MATO			Zeaxanthin			Disease, Guam
LYC O MATO			3R,3'R-Zeaxanthin			Amyotrophic Lateral Sclerosis, Parkinsonism-Dementia Complex of Guam
LYCOMATO			3R,3'R Zeaxanthin			Amyotrophic Lateral Sclerosis, Parkinsonism Dementia Complex of Guam
All-trans-Lycopene			Beta-Carotene-3,3'-Diol			Amyotrophic Lateral Sclerosis With Dementia
All trans Lycopene			Beta Carotene 3,3' Diol			Dementia With Amyotrophic Lateral Sclerosis
Lycopene, (7-cis,7'-cis,9-cis,9'-cis)-isomer -			Curcumin			Huntington Disease-Like Syndrome
Pro-Lycopene			1,6-Heptadiene-3,5-dione, 1,7-bis(4-hydroxy-3-methoxyphenyl)-, (E,E)-			Huntington's syndrome
Pro Lycopene			Turmeric Yellow			Huntington's Disease-Like Syndromes
Prolycopene			Yellow, Turmeric			Huntington's Disease Phenocopy Syndromes
Lycopene, (cis)-isomer			Curcumin Phytosome			Huntington Disease-Like Syndromes
Lycopene, (13-cis)-isomer			Phytosome, Curcumin			Huntington's Disease Phenocopies
Cryptoxanthins			Diferuloylmethane			Lewy Body Disease
Cryptoxanthin			Mervia			Diffuse Lewy Body Disease
Beta-Caroten-3-ol			procyanidins			Lewy Body Dementia
Beta Caroten 3 ol			afzelechin			Cortical Lewy Body Disease
Zeaxanthins			gallocatechin			Lewy Body Disease, Cortical
Zeaxanthin			ellagic acid			Lewy Body Type Senile Dementia
3R,3'R-Zeaxanthin			gallic acid gallate			Lewy Body Disease, Diffuse
3R,3'R Zeaxanthin			gallotannin			Dementia, Lewy Body
Beta-Carotene-3,3'-Diol			ellagitannin			Frontotemporal Dementia
Beta Carotene 3,3' Diol			hexahydroxydiphenic acid			Dementias, Frontotemporal
Curcumin			niranthin			Frontotemporal Dementias
1,6-Heptadiene-3,5-dione, 1,7-bis(4-hydroxy-3-methoxyphenyl)-, (E,E)-			sesamin			Frontotemporal Dementia with Parkinsonism
Turmeric Yellow			silymarin			Dementia, Frontotemporal, with Parkinsonism
Yellow, Turmeric			rubrifloralignan A			Multiple System Tauopathy with Presenile Dementia
Curcumin Phytosome			bicyclol			Frontotemporal Dementia, Ubiquitin-Positive
Phytosome, Curcumin			phillygenin			Dementia, Ubiquitin-Positive Frontotemporal
Diferuloylmethane			clemastanin B			Dementias, Ubiquitin-Positive Frontotemporal
Mervia			isatindolignanoside A			Frontotemporal Dementia, Ubiquitin Positive
procyanidins			diphyllin			Frontotemporal Dementias, Ubiquitin-Positive
catechin			hinokinin			Ubiquitin-Positive Frontotemporal Dementia
afzelechin			yatein			Ubiquitin-Positive Frontotemporal Dementias
gallocatechin			secoisolariciresinol			Dementia, Hereditary Dysphasic Disinhibition
ellagic acid			cyanidin			Dementia, Frontotemporal
gallic acid gallate			delphinidin			Frontotemporal Lobe Dementia
gallotannin			pelargonidin			Dementia, Frontotemporal Lobe
ellagitannin			peonidin			Dementias, Frontotemporal Lobe
hexahydroxydiphenic acid			petunidin			Frontotemporal Lobe Dementias
niranthin			malvidin			Lobe Dementia, Frontotemporal
sesamin			physcion			Lobe Dementias, Frontotemporal
silymarin			chrysophanol			Wilhelmsen-Lynch Disease
rubrifloralignan A			aloe-emodin			Disease, Wilhelmsen-Lynch
bicyclol			rhein			Diseases, Wilhelmsen-Lynch
phillygenin			osthole			Wilhelmsen Lynch Disease
clemastanin B			anthogenol			Wilhelmsen-Lynch Diseases
isatindolignanoside A			ammoresinol			Frontotemporal Lobar Degeneration With Ubiquitin-Positive Inclusions
diphyllin			phellodenol			Frontotemporal Lobar Degeneration With Ubiquitin Positive Inclusions
hinokinin			piceatannol			Disinhibition-Dementia-Parkinsonism-Amyotrophy Complex
yatein			rhapontigenin			Complex, Disinhibition-Dementia-Parkinsonism-Amyotrophy
secoisolariciresinol			isorhapontigenin			Complices, Disinhibition-Dementia-Parkinsonism-Amyotrophy
cyanidin			pinosylvin			Disinhibition Dementia Parkinsonism Amyotrophy Complex
delphinidin			pterostilbene			Disinhibition-Dementia-Parkinsonism-Amyotrophy Complices
pelargonidin			luteolin			Frontotemporal Dementia with Parkinsonism-17
peonidin			apigenin			Frontotemporal Dementia with Parkinsonism 17
petunidin			chrysin			Disinhibition-Dementia-Parkinsonism-Amytrophy Complex
malvidin			genistein			Complex, Disinhibition-Dementia-Parkinsonism-Amytrophy
physcion			genistin			Complices, Disinhibition-Dementia-Parkinsonism-Amytrophy
chrysophanol			daidzenin			Disinhibition Dementia Parkinsonism Amytrophy Complex
aloe-emodin			daidzin			Disinhibition-Dementia-Parkinsonism-Amytrophy Complices
rhein			biochanin A			Familial Pick's Disease
osthole			formononetin			Disease, Familial Pick's
anthogenol			cyanin			Diseases, Familial Pick's
ammoresinol			hesperetin			Familial Pick Disease
phellodenol			naringenin			Familial Pick's Diseases
resveratrol			taxifolin			Familial Picks Disease
piceatannol			kaempferol			Pick's Disease, Familial
rhapontigenin			galangin			Pick's Diseases, Familial
isorhapontigenin			fisetin			Hereditary Dysphasic Disinhibition Dementia
pinosylvin			myricetin			FTDP-17
pterostilbene			epigallocatechin			DDPAC
luteolin			eriodictyol			GRN-Related Frontotemporal Dementia
apigenin			isosakuranetin			Dementia, GRN-Related Frontotemporal
chrysin						Dementias, GRN-Related Frontotemporal
genistein						Frontotemporal Dementia, GRN-Related
genistin						Frontotemporal Dementias, GRN-Related
daidzenin						GRN Related Frontotemporal Dementia
daidzin						GRN-Related Frontotemporal Dementias
biochanin A						FTD-GRN
formononetin						FTD-PGRN
cyanidin						FTLD-17 GRN
cyanin						FTLD with TDP-43 Pathology
pelargonidin						FTLD with TDP 43 Pathology
hesperetin						FTLD-TDP
naringenin						HDDD1
taxifolin						HDDD2
quercetin						Frontotemporal Lobe Dementia (FLDEM)
kaempferol						Dementia, Frontotemporal Lobe (FLDEM)
galangin						Dementias, Frontotemporal Lobe (FLDEM)
fisetin						Frontotemporal Lobe Dementias (FLDEM)
myricetin						Semantic Dementia
catechin						Dementia, Semantic
epicatechin						Dementias, Semantic
epigallocatechin						Semantic Dementias
hesperetin						Prion Diseases
naringenin						prion disease
eriodictyol						Dementias, Transmissible
isosakuranetin						Dementia, Transmissible
						Transmissible Dementia
						Transmissible Dementias
						Encephalopathies, Spongiform, Transmissible
						Prion-Induced Disorders
						Prion-Induced Disorder
						Disorder, Prion-Induced
						Disorders, Prion-Induced
						Prion Induced Disorder
						Transmissible Spongiform Encephalopathies
						Prion-Associated Disorders
						Spongiform Encephalopathies, Transmissible
						Encephalopathies, Transmissible Spongiform
						Encephalopathy, Transmissible Spongiform
						Spongiform Encephalopathy, Transmissible
						Transmissible Spongiform Encephalopathy
						Prion Protein Diseases
						Prion Protein Disease
						Human Transmissible Spongiform Encephalopathies, Inherited
						Inherited Human Transmissible Spongiform Encephalopathies
						Dementia
						Dementias
						Amentia
						Amentias
						Senile Paranoid Dementia
						Dementias, Senile Paranoid
						Paranoid Dementia, Senile
						Paranoid Dementias, Senile
						Senile Paranoid Dementias
						Familial Dementia
						Dementia, Familial
						Dementias, Familial
						Familial Dementias

## Sheet: 2
	Polyphenols
	Polyphenol		Neurodegenerative Diseases
	Provinols		Neurodegenerative Disease
	Polyphenol*		Neurologic Degenerative Disease
	Flavonoid		Neurologic Disease
	Flavonoids		Neurologic Diseases
	phenolic acid		Nervous System Degenerative Diseases
	Carotenoids		Neurodegenerative Disorders
	Carotenoid		Neurodegenerative Disorder
	Carotenoids		Neurologic Degenerative Conditions
	Tannins		Neurologic Degenerative Condition
	Tannin		Neurologic Degenerative Diseases
	Lignan		Neurologic Disorder
	lignans		Neurologic Disorders
	anthocyanidin		Alzheimer Disease
	anthocyanidins		Alzheimer's disease
	anthraquinone		Alzheimer Dementia
	anthraquinones		Alzheimer Dementias
	coumarin		Senile Dementia
	coumarins		Alzheimer Type Dementia
	stilbene		Alzheimer Type Senile Dementia
	stilbenes		Primary Senile Degenerative Dementia
	flavone		Dementia, Primary Senile Degenerative
	flavones		Alzheimer Sclerosis
	isoflavones		Alzheimer Syndrome
	Isoflavone		Alzheimer's Diseases
	flavylium salts		Alzheimer Diseases
	flavylium salt		Alzheimers Diseases
	anthocyanin		Senile Dementia, Alzheimer Type
	anthocyanins		Acute Confusional Senile Dementia
	Anthocyanidins		Acute Confusional
	Anthocyanidin		Dementia, Presenile
	Flavonols		Presenile Dementia
	Flavonol		Late Onset Alzheimer Disease
	Flavanol		Focal Onset Alzheimer's Disease
	flavanols		Familial Alzheimer Disease
	flavan-3-ols		Familial Alzheimer Diseases
	flavanones		Early Onset Alzheimer Disease
	flavanone		Presenile Alzheimer Dementia
	luteolin		Cognitive Dysfunction
	apigenin		Cognitive impairment
	chrysin		Cognitive Dysfunctions
	genistein		Cognitive Impairments
	genistin		Cognitive Disorder
	daidzenin		Cognitive Disorders
	daidzin		Mild Cognitive Impairment
	biochanin A		Mild Cognitive Impairments
	formononetin		Cognitive Decline
	cyanidin		Cognitive Declines
	cyanin		Mental Deterioration
	pelargonidin		Mental Deteriorations
	hesperetin		Parkinsonian Disorders
	naringenin		parkinsonism
	taxifolin		Parkinsonian Syndrome
	quercetin		Parkinsonian Syndromes
	kaempferol		Parkinsonian Diseases
	galangin		Autosomal Dominant Parkinsonism
	fisetin		Dominant Parkinsonism
	myricetin		Parkinsonism, Autosomal Dominant
	catechin		Autosomal Recessive Juvenile Parkinson Disease
	epicatechin		Juvenile Parkinson Disease
	epigallocatechin		Juvenile Parkinsonism
	hesperetin		Familial Parkinson Disease
	naringenin		Autosomal Recessive Juvenile Parkinsonism
	eriodictyol		Parkinson Disease 2
	isosakuranetin		Parkinson Disease
	cinnamic acid		Parkinson Disease Autosomal Recessive, Early Onset
	cinnamic acids		Parkinsonism, Early Onset
	p-coumaric acid		Chromosome 6-Linked Autosomal Recessive Parkinsonism
	p-coumaric acids		Chromosome 6 Linked Autosomal Recessive Parkinsonism
	syringic acid		Ramsay Hunt Paralysis Syndrome
	syringic acids		Familial Juvenile Parkinsonism
	protocatechuic acid		Experimental Parkinsonisms
	protocatechuic acids		Parkinsonisms
	ferulic acid		Experimental Parkinsonism
	ferulic acids		Experimental Parkinson Disease
	sinapic acid		Experimental Parkinson Diseases
	sinapic acids		Parkinson Diseases
	gentisic acid		Juvenile Parkinsonisms
	gentisic acids		Parkinson Disease, Juvenile
	vanillic acid		Autosomal Dominant Juvenile Parkinson Disease
	vanillic acids		Autosomal Dominant Juvenile Parkinsonism
	caffeic acid		Autosomal Recessive Parkinsonism
	caffeic acids		Recessive Parkinsonism, Autosomal
	gallic acid		Amyotrophic Lateral Sclerosis
	gallic acids		Gehrig's Disease
	Chlorogenic Acid		Gehrig Disease
	Chlorogenic Acids		Gehrigs Disease
	Salicylic Acid		Charcot Disease
	Salicylic Acids		Motor Neuron Disease
	Xanthophylls		Lou Gehrig's Disease
	Xanthophyll Carotenoids		Lou-Gehrigs Disease
	Carotenoids		ALS - Amyotrophic Lateral Sclerosis
	Lycopene		ALS Amyotrophic Lateral Sclerosis
	LYCOMATO		Lou Gehrig Disease
	Cryptoxanthins		Amyotrophic Lateral Sclerosis-Parkinsonism-Dementia Complex 1
	Cryptoxanthin		Amyotrophic Lateral Sclerosis Parkinsonism Dementia Complex 1
	Zeaxanthins		Guam Form of Amyotrophic Lateral Sclerosis
	Zeaxanthin		Guam Disease
	Curcumin		Guam
	Curcumins		Amyotrophic Lateral Sclerosis With Dementia
	procyanidins		Dementia With Amyotrophic Lateral Sclerosis
	procyanidin		Huntington Disease-Like Syndrome
	catechin		Huntington's syndrome
	catechins		Huntington's Disease-Like Syndromes
	afzelechin		Huntington's Disease Phenocopy Syndromes
	afzelechins		Huntington Disease-Like Syndromes
	gallocatechin		Huntington's Disease Phenocopies
	gallocatechins		Lewy Body Disease
	ellagic acid		Diffuse Lewy Body Disease
	ellagic acids		Lewy Body Dementia
	gallic acids		Cortical Lewy Body Disease
	gallic acid gallate		Lewy Body Type Senile Dementia
	gallotannin		Lewy Body
	gallotannins		Frontotemporal Dementia
	ellagitannin		Frontotemporal Dementias
	ellagitannins		Frontotemporal Dementia with Parkinsonism
	hexahydroxydiphenic acid		Multiple System Tauopathy with Presenile Dementia
	hexahydroxydiphenic acids		Ubiquitin-Positive Frontotemporal Dementia
	sesamin		Ubiquitin-Positive Frontotemporal Dementias
	silymarin		Dementia
	niranthin		Frontotemporal
	rubrifloralignan A		Frontotemporal Lobe Dementia
	bicyclol		Dementia, Frontotemporal Lobe
	phillygenin		Dementias, Frontotemporal Lobe
	clemastanin B		Frontotemporal Lobe Dementias
	isatindolignanoside A		Lobe Dementia
	diphyllin		Lobe Dementias
	hinokinin		Wilhelmsen-Lynch Disease
	yatein		Wilhelmsen-Lynch
	cyanidin		Wilhelmsen Lynch Disease
	delphinidin		Wilhelmsen-Lynch Diseases
	pelargonidin		Frontotemporal Lobar Degeneration With Ubiquitin-Positive Inclusions
	peonidin		Frontotemporal Lobar Degeneration With Ubiquitin Positive Inclusions
	petunidin		Disinhibition-Dementia-Parkinsonism-Amyotrophy Complex
	malvidin		Disinhibition Dementia Parkinsonism Amyotrophy Complex
	physcion		Disinhibition-Dementia-Parkinsonism-Amyotrophy Complices
	chrysophanol		Frontotemporal Dementia with Parkinsonism-17
	aloe-emodin		Frontotemporal Dementia with Parkinsonism 17
	rhein		Disinhibition-Dementia-Parkinsonism-Amytrophy Complex
	osthole		Complex, Disinhibition-Dementia-Parkinsonism-Amytrophy
	anthogenol		Complices, Disinhibition-Dementia-Parkinsonism-Amytrophy
	ammoresinol		Disinhibition Dementia Parkinsonism Amytrophy Complex
	phellodenol		Disinhibition-Dementia-Parkinsonism-Amytrophy Complices
	Resveratrol		Familial Pick's Disease
	Resveratrols		Familial Pick's
	piceatannol		Familial Pick Disease
	rhapontigenin		Familial Pick's Diseases
	isorhapontigenin		Familial Picks Disease
	pinosylvin		Pick's Disease
	pterostilbene		Pick's Diseases
			Hereditary Dysphasic Disinhibition Dementia
			GRN-Related Frontotemporal Dementia
			GRN-Related Frontotemporal
			Frontotemporal Dementia, GRN-Related
			Frontotemporal Dementias, GRN-Related
			GRN Related Frontotemporal Dementia
			GRN-Related Frontotemporal Dementias
			Frontotemporal Lobe
			Semantic Dementia
			Semantic
			Semantic Dementias
			Prion Diseases
			prion disease
			Transmissible
			Transmissible Dementia
			Transmissible Dementias
			Prion-Induced Disorders
			Prion-Induced Disorder
			Prion-Induced
			Prion Induced Disorder
			Transmissible Spongiform Encephalopathies
			Prion-Associated Disorders
			Spongiform Encephalopathies, Transmissible
			Transmissible Spongiform
			Spongiform Encephalopathy, Transmissible
			Transmissible Spongiform Encephalopathy
			Prion Protein Diseases
			Prion Protein Disease
			Human Transmissible Spongiform Encephalopathies, Inherited
			Inherited Human Transmissible Spongiform Encephalopathies
			Dementias
			Amentia
			Amentias
			Senile Paranoid Dementia
			Senile Paranoid
			Paranoid Dementia
			Paranoid Dementias
			Senile Paranoid Dementias
			Familial Dementia
			Familial
			Familial Dementias

## Sheet: 3
Polyphenols
Polyphenol
Provinols
Polyphenol*
Flavonoid
Flavonoids
phenolic acids
phenolic acid
Tannins
Tannin
Lignan
lignans
anthocyanidin
Anthocyanins
Anthocyanin
anthocyanidins
anthraquinone
anthraquinones
coumarin
coumarins
stilbene
stilbenes
flavone
flavones
isoflavones
Isoflavone
flavylium salts
flavylium salt
flavononol
flavononols
Flavonols
Flavonol
Flavanol
flavanols
flavan-3-ol
flavan-3-ols
flavanones
flavanone
luteolins
luteolin
apigenins
apigenin
chrysins
chrysin
genisteins
genistein
genistins
genistin
daidzenins
daidzenin
daidzins
daidzin
biochanins A
biochanin A
formononetins
formononetin
cyanidins
cyanidin
cyanins
cyanin
pelargonidins
pelargonidin
taxifolins
taxifolin
quercetins
quercetin
kaempferols
kaempferol
galangins
galangin
fisetins
fisetin
myricetins
myricetin
catechins
catechin
epicatechins
epicatechin
epigallocatechins
epigallocatechin
hesperetins
hesperetin
naringenins
naringenin
eriodictyols
eriodictyol
isosakuranetins
isosakuranetin
cinnamic acid
cinnamic acids
p-coumaric acid
p-coumaric acids
syringic acid
syringic acids
protocatechuic acid
protocatechuic acids
ferulic acid
ferulic acids
sinapic acid
sinapic acids
gentisic acid
gentisic acids
vanillic acid
vanillic acids
caffeic acid
caffeic acids
gallic acid
gallic acids
Chlorogenic Acid
Chlorogenic Acids
Salicylic Acid
Salicylic Acids
procyanidins
procyanidin
catechin
catechins
afzelechin
afzelechins
gallocatechin
gallocatechins
ellagic acid
ellagic acids
gallic acid
gallic acids
gallic acid gallate
gallotannin
gallotannins
ellagitannin
ellagitannins
hexahydroxydiphenic acid
hexahydroxydiphenic acids
sesamins
sesamin
silymarins
silymarin
niranthins
niranthin
rubrifloralignans A
rubrifloralignan A
bicyclols
bicyclol
phillygenins
phillygenin
clemastanins B
clemastanin B
isatindolignanosides A
isatindolignanoside A
diphyllins
diphyllin
hinokinins
hinokinin
yateins
yatein
secoisolariciresinol
secoisolariciresinols
cyanidins
cyanidin
delphinidins
delphinidin
pelargonidins
pelargonidin
peonidins
peonidin
petunidins
petunidin
malvidins
malvidin
physcions
physcion
chrysophanols
chrysophanol
aloe-emodins
aloe-emodin
rheins
rhein
ostholes
osthole
anthogenols
anthogenol
ammoresinols
ammoresinol
phellodenols
phellodenol
Resveratrol
Resveratrols
piceatannols
piceatannol
rhapontigenins
rhapontigenin
isorhapontigenins
isorhapontigenin
pinosylvins
pinosylvin
pterostilbenes
pterostilbene

## Sheet: 4
					Neurodegenerative Disease	Neurodegenerative Diseases	Neurodegenerative Diseases
Neuro*-Degene*				Neuro*-Degene*	Neurodegenerative Diseases	Neurodegenerative Disease	Neurodegenerative Disease
Neurologic Degenerative				Neurologic Degenerative	Lewy Body Disease	Neurologic Degenerative Disease	Degenerative Diseases, Neurologic
Degen*-Neuro*				Degen*-Neuro*	Frontotemporal Dementia	Nervous System Degenerative Diseases	Neurologic Degenerative Disease
Neurologic Degenerative Condition				Neurologic Degenerative Condition	Prion Diseases	Neurodegenerative Disorders	Degenerative Neurologic Diseases
Neurologic Degenerative Diseases				Neurologic Degenerative Diseases	Alzheimer Disease	Neurodegenerative Disorder	Degenerative Neurologic Disease
Degenerative Neurologic Disorders				Degenerative Neurologic Disorders	Amyotrophic Lateral Sclerosis	Neurologic Degenerative Conditions	Neurologic Disease, Degenerative
Degenerative Neurologic Disorder				Degenerative Neurologic Disorder	Huntington Disease（Huntington chorea）	Neurologic Degenerative Condition	Neurologic Diseases, Degenerative
Lewy-Body-Disease*				Lewy-Body-Disease*	Parkinsonian Disorders	Neurologic Degenerative Diseases	Nervous System Degenerative Diseases
Lewy Body				Lewy Body		Alzheimer Disease	Neurodegenerative Disorders
Frontotemporal*-Dementia*				Frontotemporal*-Dementia*		Alzheimer's disease	Neurodegenerative Disorder
Frontotemporal*-Lob*-Dementia*				Frontotemporal*-Lob*-Dementia*		Alzheimer Dementia	Neurologic Degenerative Conditions
Wilhelmsen*-Lynch*				Wilhelmsen*-Lynch*		Alzheimer Dementias	Degenerative Condition, Neurologic
Frontotemporal*-Lob*- Degenerat*				Frontotemporal*-Lob*- Degenerat*		Senile Dementia	Degenerative Conditions, Neurologic
Familial*- Pick*				Familial*- Pick*		Alzheimer Type Dementia	Neurologic Degenerative Condition
Semantic Dementia*				Semantic Dementia*		Alzheimer Type Senile Dementia	Neurologic Degenerative Diseases
Prion				Prion		Primary Senile Degenerative Dementia	Degenerative Diseases, Nervous System
Prion-Disease*				Prion-Disease*		Dementia, Primary Senile Degenerative	Degenerative Neurologic Disorders
Transmissible Dementia*				Transmissible Dementia*		Alzheimer Sclerosis	Degenerative Neurologic Disorder
Prion-Induce*-Disorder*				Prion-Induce*-Disorder*		Alzheimer Syndrome	Neurologic Disorder, Degenerative
Transmissibl*-Spongiform*-Encephalopath*				Transmissibl*-Spongiform*-Encephalopath*		Alzheimer's Diseases	Neurologic Disorders, Degenerative
Prion-Associated-Disorder*				Prion-Associated-Disorder*		Alzheimer Diseases	Degenerative Diseases, Spinal Cord
Prion-Protein*-Disease*				Prion-Protein*-Disease*		Alzheimers Diseases	Degenerative Diseases, Central Nervous System
Alzheimer*				Alzheimer*		Senile Dementia, Alzheimer Type	Alzheimer Disease
Alzheimer*-disease*				Alzheimer*-disease*		Late Onset Alzheimer Disease	Alzheimer's disease
Alzheimer*-Dementia*				Alzheimer*-Dementia*		Focal Onset Alzheimer's Disease	Alzheimer Dementia
Senile*-Dementia*				Senile*-Dementia*		Familial Alzheimer Disease	Alzheimer Dementias
Alzheimer*-Type*-Dementia*				Alzheimer*-Type*-Dementia*		Familial Alzheimer Diseases	Dementia, Alzheimer
Alzheimer*-Sclerosi*				Alzheimer*-Sclerosi*		Early Onset Alzheimer Disease	Dementia, Senile
Presenile*-Dementia*				Presenile*-Dementia*		Presenile Alzheimer Dementia	Senile Dementia
Prion				Transmissibl*-Spongiform*- Encephalopath*		Parkinsonian Disorders	Dementia, Alzheimer Type
Prion-Disease*				Amyotroph*-Latera*-Scleros*		parkinsonism	Alzheimer Type Dementia
Transmissible Dementia*				Gehrig*-Disease*		Parkinsonian Syndrome	Alzheimer-Type Dementia (ATD)
Prion-Induce*-Disorder*				Charcot*-Disease*		Parkinsonian Syndromes	Alzheimer Type Dementia (ATD)
Transmissibl*-Spongiform*- Encephalopath*				Guam*-Disease*		Parkinsonian Diseases	Dementia, Alzheimer-Type (ATD)
Prion-Associated-Disorder*				Disease, Guam		Autosomal Dominant Parkinsonism	Alzheimer Type Senile Dementia
Prion-Protein*-Disease*				Huntington*		Dominant Parkinsonism	Primary Senile Degenerative Dementia
Amyotroph*-Latera*-Scleros*				Huntington*-Disease*		Parkinsonism, Autosomal Dominant	Dementia, Primary Senile Degenerative
Gehrig*-Disease*				Huntington*-syndrom*		Autosomal Recessive Juvenile Parkinson Disease	Alzheimer Sclerosis
Charcot*-Disease*				Parkinson*		Juvenile Parkinson Disease	Sclerosis, Alzheimer
Guam*-Disease*				Parkinson*-Disorder*		Juvenile Parkinsonism	Alzheimer Syndrome
Disease, Guam				parkinsonism		Familial Parkinson Disease	Alzheimer's Diseases
Huntington*				Parkinson*-Syndrome*		Autosomal Recessive Juvenile Parkinsonism	Alzheimer Diseases
Huntington*-Disease*				Parkinsonian		Parkinson Disease 2	Alzheimers Diseases
Huntington*-syndrom*				Parkinson*-Disease*		Parkinson Disease	Senile Dementia, Alzheimer Type
Parkinson*						Parkinson Disease Autosomal Recessive, Early Onset	Acute Confusional Senile Dementia
Parkinson*-Disorder*						Parkinsonism, Early Onset	Senile Dementia, Acute Confusional
parkinsonism						Chromosome 6-Linked Autosomal Recessive Parkinsonism	Dementia, Presenile
Parkinson*-Syndrome*						Chromosome 6 Linked Autosomal Recessive Parkinsonism	Presenile Dementia
Parkinsonian						Ramsay Hunt Paralysis Syndrome	Alzheimer Disease, Late Onset
Parkinson*-Disease*						Familial Juvenile Parkinsonism	Late Onset Alzheimer Disease
Parkinson*						Experimental Parkinsonisms	Alzheimer's Disease, Focal Onset
Parkinson*-Disorder*						Parkinsonisms	Focal Onset Alzheimer's Disease
parkinsonism						Experimental Parkinsonism	Familial Alzheimer Disease (FAD)
Parkinson*-Syndrome*						Experimental Parkinson Disease	Alzheimer Disease, Familial (FAD)
Parkinsonian						Experimental Parkinson Diseases	Familial Alzheimer Diseases (FAD)
Parkinson*-Disease*						Parkinson Diseases	Alzheimer Disease, Early Onset
Lewy-Body-Disease*						Juvenile Parkinsonisms	Early Onset Alzheimer Disease
Lewy Body						Parkinson Disease, Juvenile	Presenile Alzheimer Dementia
Alzheimer*						Autosomal Dominant Juvenile Parkinson Disease	Parkinsonian Disorders
Alzheimer*-disease*						Autosomal Dominant Juvenile Parkinsonism	parkinsonism
Alzheimer*-Dementia*						Autosomal Recessive Parkinsonism	Parkinsonian Syndrome
Senile*-Dementia*						Recessive Parkinsonism, Autosomal	Parkinsonian Syndromes
Alzheimer*-Type*-Dementia*						Amyotrophic Lateral Sclerosis	Parkinsonian Diseases
Alzheimer*-Sclerosi*						Gehrig's Disease	Autosomal Dominant Parkinsonism
Presenile*-Dementia*						Gehrig Disease	Dominant Parkinsonism, Autosomal
Frontotemporal*-Dementia*						Gehrigs Disease	Parkinsonism, Autosomal Dominant
Frontotemporal*-Lob*-Dementia*						Charcot Disease	Autosomal Recessive Juvenile Parkinson Disease
Wilhelmsen*-Lynch*						Motor Neuron Disease	Juvenile Parkinson Disease, Autosomal Recessive
Frontotemporal*-Lob*- Degenerat*						Lou Gehrig's Disease	Juvenile Parkinsonism, Autosomal Recessive
Familial*- Pick*						Lou-Gehrigs Disease	Parkinsonism, Juvenile, Autosomal Recessive
Semantic Dementia*						ALS - Amyotrophic Lateral Sclerosis	Familial Parkinson Disease, Autosomal Recessive
						ALS Amyotrophic Lateral Sclerosis	Autosomal Recessive Juvenile Parkinsonism
						Lou Gehrig Disease	Parkinson Disease 2, Autosomal Recessive Juvenile
						Amyotrophic Lateral Sclerosis-Parkinsonism-Dementia Complex 1	Parkinsonism, Early-Onset, With Diurnal Fluctuation
						Amyotrophic Lateral Sclerosis Parkinsonism Dementia Complex 1	Parkinson Disease, Juvenile, Autosomal Recessive
Randomized Controlled Trial[Publication Type] OR Randomized[Title/Abstract] OR placebol[Title/Abstract]						Guam Form of Amyotrophic Lateral Sclerosis	Parkinson Disease 2
						Guam Disease	Parkinson Disease Autosomal Recessive, Early Onset
						Guam	Parkinsonism, Early Onset, with Diurnal Fluctuation
						Amyotrophic Lateral Sclerosis With Dementia	Chromosome 6-Linked Autosomal Recessive Parkinsonism
						Dementia With Amyotrophic Lateral Sclerosis	Chromosome 6 Linked Autosomal Recessive Parkinsonism
						Huntington Disease-Like Syndrome	Parkinson Disease, Familial, Autosomal Recessive
						Huntington's syndrome	Ramsay Hunt Paralysis Syndrome
						Huntington's Disease-Like Syndromes	Familial Juvenile Parkinsonism
						Huntington's Disease Phenocopy Syndromes	Juvenile Parkinsonism, Familial
						Huntington Disease-Like Syndromes	Parkinsonism, Familial Juvenile
						Huntington's Disease Phenocopies	Parkinsonism, Experimental
						Lewy Body Disease	Experimental Parkinsonisms
						Diffuse Lewy Body Disease	Parkinsonisms, Experimental
						Lewy Body Dementia	Parkinson Disease, Experimental
						Cortical Lewy Body Disease	Experimental Parkinsonism, MPTP-Induced
						Lewy Body Type Senile Dementia	Experimental Parkinsonism, MPTP Induced
						Lewy Body	Parkinsonism, MPTP-Induced Experimental
						Frontotemporal Dementia	MPTP-Induced Experimental Parkinsonism
						Frontotemporal Dementias	MPTP Induced Experimental Parkinsonism
						Frontotemporal Dementia with Parkinsonism	Experimental Parkinson Disease
						Multiple System Tauopathy with Presenile Dementia	Diseases, Experimental Parkinson
						Ubiquitin-Positive Frontotemporal Dementia	Experimental Parkinson Diseases
						Ubiquitin-Positive Frontotemporal Dementias	Parkinson Diseases, Experimental
						Frontotemporal Lobe Dementia	Experimental Parkinsonism
						Dementia, Frontotemporal Lobe	Parkinsonism, Juvenile
						Dementias, Frontotemporal Lobe	Juvenile Parkinsonism
						Frontotemporal Lobe Dementias	Juvenile Parkinsonisms
						Lobe Dementia	Parkinsonisms, Juvenile
						Lobe Dementias	Parkinson Disease, Juvenile
						Wilhelmsen-Lynch Disease	Juvenile Parkinson Disease
						Wilhelmsen-Lynch	Autosomal Dominant Juvenile Parkinson Disease
						Wilhelmsen Lynch Disease	Autosomal Dominant Juvenile Parkinsonism
						Wilhelmsen-Lynch Diseases	Parkinsonism, Juvenile, Autosomal Dominant
						Frontotemporal Lobar Degeneration With Ubiquitin-Positive Inclusions	Parkinson Disease, Autosomal Dominant. Juvenile
						Frontotemporal Lobar Degeneration With Ubiquitin Positive Inclusions	Parkinson Disease, Juvenile, Autosomal Dominant
						Disinhibition-Dementia-Parkinsonism-Amyotrophy Complex	Juvenile Parkinsonism, Autosomal Dominant
						Disinhibition Dementia Parkinsonism Amyotrophy Complex	Juvenile Parkinson Disease, Autosomal Dominant
						Disinhibition-Dementia-Parkinsonism-Amyotrophy Complices	Autosomal Recessive Parkinsonism
						Frontotemporal Dementia with Parkinsonism-17	Parkinsonism, Autosomal Recessive
						Frontotemporal Dementia with Parkinsonism 17	Recessive Parkinsonism, Autosomal
						Disinhibition-Dementia-Parkinsonism-Amytrophy Complex	Amyotrophic Lateral Sclerosis
						Complex, Disinhibition-Dementia-Parkinsonism-Amytrophy	Sclerosis, Amyotrophic Lateral
						Complices, Disinhibition-Dementia-Parkinsonism-Amytrophy	Gehrig's Disease
						Disinhibition Dementia Parkinsonism Amytrophy Complex	Gehrig Disease
						Disinhibition-Dementia-Parkinsonism-Amytrophy Complices	Gehrigs Disease
						Familial Pick's Disease	Charcot Disease
						Familial Pick's	Motor Neuron Disease, Amyotrophic Lateral Sclerosis
						Familial Pick Disease	Lou Gehrig's Disease
						Familial Pick's Diseases	Lou-Gehrigs Disease
						Familial Picks Disease	Disease, Lou-Gehrigs
						Pick's Disease	ALS - Amyotrophic Lateral Sclerosis
						Pick's Diseases	ALS Amyotrophic Lateral Sclerosis
						Hereditary Dysphasic Disinhibition Dementia	Lou Gehrig Disease
						GRN-Related Frontotemporal Dementia	Amyotrophic Lateral Sclerosis, Guam Form
						GRN-Related Frontotemporal	Amyotrophic Lateral Sclerosis-Parkinsonism-Dementia Complex 1
						Frontotemporal Dementia, GRN-Related	Amyotrophic Lateral Sclerosis Parkinsonism Dementia Complex 1
						Frontotemporal Dementias, GRN-Related	Guam Form of Amyotrophic Lateral Sclerosis
						GRN Related Frontotemporal Dementia	Guam Disease
						GRN-Related Frontotemporal Dementias	Disease, Guam
						Frontotemporal Lobe	Amyotrophic Lateral Sclerosis, Parkinsonism-Dementia Complex of Guam
						Semantic Dementia	Amyotrophic Lateral Sclerosis, Parkinsonism Dementia Complex of Guam
						Semantic Dementias	Amyotrophic Lateral Sclerosis With Dementia
						Prion Diseases	Dementia With Amyotrophic Lateral Sclerosis
						prion disease	Huntington Disease-Like Syndrome
						Prion-Induced Disorders	Huntington's syndrome
						Prion-Induced Disorder	Huntington's Disease-Like Syndromes
						Prion-Induced	Huntington's Disease Phenocopy Syndromes
						Prion Induced Disorder	Huntington Disease-Like Syndromes
						Transmissible Spongiform Encephalopathies	Huntington's Disease Phenocopies
						Prion-Associated Disorders	Lewy Body Disease
						Spongiform Encephalopathies, Transmissible	Diffuse Lewy Body Disease
						Transmissible Spongiform	Lewy Body Dementia
						Spongiform Encephalopathy, Transmissible	Cortical Lewy Body Disease
						Transmissible Spongiform Encephalopathy	Lewy Body Disease, Cortical
						Prion Protein Diseases	Lewy Body Type Senile Dementia
						Prion Protein Disease	Lewy Body Disease, Diffuse
						Human Transmissible Spongiform Encephalopathies, Inherited	Dementia, Lewy Body
						Inherited Human Transmissible Spongiform Encephalopathies	Frontotemporal Dementia
							Dementias, Frontotemporal
							Frontotemporal Dementias
							Frontotemporal Dementia with Parkinsonism
							Dementia, Frontotemporal, with Parkinsonism
							Multiple System Tauopathy with Presenile Dementia
							Frontotemporal Dementia, Ubiquitin-Positive
							Dementia, Ubiquitin-Positive Frontotemporal
							Dementias, Ubiquitin-Positive Frontotemporal
							Frontotemporal Dementia, Ubiquitin Positive
							Frontotemporal Dementias, Ubiquitin-Positive
							Ubiquitin-Positive Frontotemporal Dementia
							Ubiquitin-Positive Frontotemporal Dementias
							Dementia, Hereditary Dysphasic Disinhibition
							Dementia, Frontotemporal
							Frontotemporal Lobe Dementia
							Dementia, Frontotemporal Lobe
							Dementias, Frontotemporal Lobe
							Frontotemporal Lobe Dementias
							Lobe Dementia, Frontotemporal
							Lobe Dementias, Frontotemporal
							Wilhelmsen-Lynch Disease
							Disease, Wilhelmsen-Lynch
							Diseases, Wilhelmsen-Lynch
							Wilhelmsen Lynch Disease
							Wilhelmsen-Lynch Diseases
							Frontotemporal Lobar Degeneration With Ubiquitin-Positive Inclusions
							Frontotemporal Lobar Degeneration With Ubiquitin Positive Inclusions
							Disinhibition-Dementia-Parkinsonism-Amyotrophy Complex
							Complex, Disinhibition-Dementia-Parkinsonism-Amyotrophy
							Complices, Disinhibition-Dementia-Parkinsonism-Amyotrophy
							Disinhibition Dementia Parkinsonism Amyotrophy Complex
							Disinhibition-Dementia-Parkinsonism-Amyotrophy Complices
							Frontotemporal Dementia with Parkinsonism-17
							Frontotemporal Dementia with Parkinsonism 17
							Disinhibition-Dementia-Parkinsonism-Amytrophy Complex
							Complex, Disinhibition-Dementia-Parkinsonism-Amytrophy
							Complices, Disinhibition-Dementia-Parkinsonism-Amytrophy
							Disinhibition Dementia Parkinsonism Amytrophy Complex
							Disinhibition-Dementia-Parkinsonism-Amytrophy Complices
							Familial Pick's Disease
							Disease, Familial Pick's
							Diseases, Familial Pick's
							Familial Pick Disease
							Familial Pick's Diseases
							Familial Picks Disease
							Pick's Disease, Familial
							Pick's Diseases, Familial
							Hereditary Dysphasic Disinhibition Dementia
							FTDP-17
							DDPAC
							GRN-Related Frontotemporal Dementia
							Dementia, GRN-Related Frontotemporal
							Dementias, GRN-Related Frontotemporal
							Frontotemporal Dementia, GRN-Related
							Frontotemporal Dementias, GRN-Related
							GRN Related Frontotemporal Dementia
							GRN-Related Frontotemporal Dementias
							FTD-GRN
							FTD-PGRN
							FTLD-17 GRN
							FTLD with TDP-43 Pathology
							FTLD with TDP 43 Pathology
							FTLD-TDP
							HDDD1
							HDDD2
							Frontotemporal Lobe Dementia (FLDEM)
							Dementia, Frontotemporal Lobe (FLDEM)
							Dementias, Frontotemporal Lobe (FLDEM)
							Frontotemporal Lobe Dementias (FLDEM)
							Semantic Dementia
							Dementia, Semantic
							Dementias, Semantic
							Semantic Dementias
							Prion Diseases
							prion disease
							Dementias, Transmissible
							Dementia, Transmissible
							Transmissible Dementia
							Transmissible Dementias
							Encephalopathies, Spongiform, Transmissible
							Prion-Induced Disorders
							Prion-Induced Disorder
							Disorder, Prion-Induced
							Disorders, Prion-Induced
							Prion Induced Disorder
							Transmissible Spongiform Encephalopathies
							Prion-Associated Disorders
							Spongiform Encephalopathies, Transmissible
							Encephalopathies, Transmissible Spongiform
							Encephalopathy, Transmissible Spongiform
							Spongiform Encephalopathy, Transmissible
							Transmissible Spongiform Encephalopathy
							Prion Protein Diseases
							Prion Protein Disease
							Human Transmissible Spongiform Encephalopathies, Inherited
							Inherited Human Transmissible Spongiform Encephalopathies

## Sheet: cocharne
Polyphenols						Polyphenols	Synonyms: Polyphenol; Provinols
Polyphenol						Flavonoids	Synonyms: 2-Phenyl-Chromene; 2 Phenyl Benzopyran; 2-Phenyl-Chromenes; 2 Phenyl Chromenes; 2-Phenyl-Benzopyrans; Flavonoid; 2 Phenyl Benzopyrans; 2-Phenyl-Benzopyran; 2 Phenyl Chromene; Bioflavonoid; Bioflavonoids
Provinols						Tannins	Synonyms: Tannin
Polyphenol*						Lignans	Synonyms: Neolignan; Neolignans; Lignan
Flavonoid						Anthocyanins	Synonyms: Anthocyanin; Leucoanthocyanidins; Anthocyanidins; Anthocyanidin
Flavonoids						Coumarins	Synonyms: Derivative, Coumarin; Coumarines; 1,2-Benzopyrone Derivatives; 1,2 Benzo Pyrones; Derivatives, 1,2-Benzopyrone; Benzopyran 2 ones; Benzopyran-2-ones; 1,2 Benzopyrones; 1,2 Benzopyrone Derivatives; Coumarin Derivatives; Derivatives, Coumarin; 1,2-Benzo-Pyrones; Coumarin Derivative; 1,2-Benzopyrones; Coumarine
phenolic acids						Anthraquinones	Synonyms: Anthracenedione; Compound, Anthraquinone; Anthraquinone; Anthraquinone Derivatives; Anthraquinone Compounds; Anthracenediones; Anthranoids; Anthranoid; Anthraquinone Derivative; Derivative, Anthraquinone; Anthraquinone Compound; Dianthrones; Dianthraquinones
phenolic acid						Stilbenes	Synonyms: Stilbene Derivatives; Stilbene Derivative; Derivatives, Stilbene; Stilbenoid; Derivative, Stilbene; Stilbene; Stilbenoids
Tannins						Flavones	Synonyms: 2-Phenyl-2-Ene-Benzopyran-4-One Compounds
Tannin						Isoflavones	Synonyms: 3-Benzylchroman-4-One; 3-Benzylidene-4-Chromanone; 3 Benzylidene 4 Chromanones; 3 Benzylchroman 4 Ones; Homoisoflavone; 3-Benzylchroman-4-Ones; 3-Benzylidene-4-Chromanones; 3 Benzylchroman 4 One; 3 Benzylidene 4 Chromanone; Homoisoflavones; Isoflavone Derivatives; Isoflavone Derivative; Derivatives, Isoflavone; Derivative, Isoflavone; Isoflavone
Lignan						Flavonols	Synonyms: 2-Phenyl-3-Hydroxy-Benzopyran-4-Ones; 3 hydroxy 4 keto Flavonoids; 2 Phenyl 3 Hydroxy Benzopyran 4 Ones; 3-hydroxy-4-keto-Flavonoids
lignans						Flavanones	Synonyms: 2 Phenyl Benzopyran 4 Ones; 2-Phenyl-Benzopyran-4-Ones
anthocyanidin						Luteolin	Synonyms: Luteoline; 3',4',5,7-Tetrahydroxyflavone; 3',4',5,7-Tetrahydroxy-Flavone
Anthocyanins						Apigenin	Synonyms:
Anthocyanin						Genistein	Synonyms: Genestein
anthocyanidins						Quercetin	Synonyms: Dikvertin; 3,3',4',5,7-Pentahydroxyflavone
anthraquinone						Kaempferols	Synonyms:
anthraquinones						Catechin	Synonyms: KB-53; KB 53; KB53; Catergen; Z 7300; Cyanidanol-3; Cyanidanol 3; Catechuic Acid; Cianidanol; 3,3',4',5,7-Flavanpentol; Catechinic Acid; (+)-Cyanidanol; (+)-Catechin; Epicatechin; (-)-Epicatechin; (2R,3R)-2-(3,4-Dihydroxyphenyl)-3,5,7-chromanetriol; 2H-1-Benzopyran-3,5,7-triol, 2-(3,4-dihydroxyphenyl)-3,4-dihydro-, (2R-cis)-; Zyma; (+)-Cyanidanol-3
coumarin						Vanillic Acid	Synonyms: Acid, p-Hydroxy-m-methoxy-benzoic; p Hydroxy m methoxy benzoic Acid; Acid, 4-Hydroxy-3-methoxybenzoic; p-Hydroxy-m-methoxy-benzoic Acid; Acid, Vanillic; 4 Hydroxy 3 methoxybenzoic Acid; 4-Hydroxy-3-methoxybenzoic Acid
coumarins						Caffeic Acids	Synonyms: Acids, Caffeic
stilbene						Gallic Acid	Synonyms: Acid, Gallic; 3,4,5-Trihydroxybenzoic Acid
stilbenes						Chlorogenic Acid	Synonyms: 3 Caffeoylquinic Acid; Acid, 3-Caffeoylquinic; Acid, Chlorogenic; 3-Caffeoylquinic Acid
flavone						Salicylic Acid	Synonyms: ortho Hydroxybenzoic Acid; Acid, ortho-Hydroxybenzoic; 2 Hydroxybenzoic Acid; 2-Hydroxybenzoic Acid; Acid, 2-Hydroxybenzoic; Acid, Salicylic; o Hydroxybenzoic Acid; o-Hydroxybenzoic Acid; Acid, o-Hydroxybenzoic; ortho-Hydroxybenzoic Acid
flavones						Proanthocyanidins	Synonyms: Procyanidins; Condensed Tannins; Condensed Tannin; Tannins, Condensed; Tannin, Condensed; Anthocyanidin Polymers; Polymers, Anthocyanidin
isoflavones						Catechin	Synonyms: Epicatechin; (2R,3R)-2-(3,4-Dihydroxyphenyl)-3,5,7-chromanetriol; 2H-1-Benzopyran-3,5,7-triol, 2-(3,4-dihydroxyphenyl)-3,4-dihydro-, (2R-cis)-; (-)-Epicatechin; (+)-Cyanidanol-3; Z 7300; KB-53; KB 53; KB53; Zyma; Catergen; Cyanidanol 3; Cyanidanol-3; Catechinic Acid; 3,3',4',5,7-Flavanpentol; Cianidanol; Catechuic Acid; (+)-Cyanidanol; (+)-Catechin
Isoflavone						Ellagic Acid	Synonyms: Acid, Benzoaric; Acid, Ellagic; Benzoaric Acid
flavylium salts						Gallic Acid	Synonyms: 3,4,5-Trihydroxybenzoic Acid; Acid, Gallic
flavylium salt						Silymarin	Synonyms: Karsil; Legalon; Silimarin; Carsil
flavononol						Dyphylline	Synonyms: Diprophylline; Diphylline; Dihydroxypropyltheophylline; Dylix; Lufyllin; Dilin; Neothylline
flavononols						Resveratrol	Synonyms: 3,5,4'-Trihydroxystilbene; 3,4',5-Stilbenetriol; 3,4',5-Trihydroxystilbene; Resveratrol, (Z)-; cis Resveratrol; cis-Resveratrol; trans Resveratrol 3 O sulfate; trans-Resveratrol-3-O-sulfate; SRT501; SRT-501; SRT 501; Resveratrol 3 sulfate; Resveratrol-3-sulfate; trans-Resveratrol; trans Resveratrol
Flavonols
Flavonol
Flavanol
flavanols						Neurodegenerative Diseases	Synonyms: Neurologic Disorders, Degenerative; Degenerative Diseases, Nervous System; Neurologic Disorder, Degenerative; Neurodegenerative Disorders; Neurodegenerative Disease; Degenerative Conditions, Neurologic; Degenerative Neurologic Disease; Neurologic Degenerative Conditions; Nervous System Degenerative Diseases; Neurologic Degenerative Disease; Neurologic Degenerative Condition; Neurologic …
flavan-3-ol						Lewy Body Disease	Synonyms: Diffuse Lewy Body Disease; Lewy Body Disease, Diffuse; Lewy Body Type Senile Dementia; Lewy Body Disease, Cortical; Dementia, Lewy Body; Cortical Lewy Body Disease; Lewy Body Dementia
flavan-3-ols						Frontotemporal Dementia	Synonyms: Semantic Dementia; Dementia, Semantic; Semantic Dementias; Dementias, Semantic; Disinhibition-Dementia-Parkinsonism-Amytrophy Complex; GRN-Related Frontotemporal Dementias; Ubiquitin-Positive Frontotemporal Dementias; Frontotemporal Lobe Dementias (FLDEM); Wilhelmsen-Lynch Disease; HDDD1; Dementias, Ubiquitin-Positive Frontotemporal; Dementia, Hereditary Dysphasic Disinhibition; Frontot…
flavanones						Prion Diseases	Synonyms: Human Transmissible Spongiform Encephalopathies, Inherited; Inherited Human Transmissible Spongiform Encephalopathies; Transmissible Dementias; Encephalopathies, Spongiform, Transmissible; Dementia, Transmissible; Prion-Induced Disorder; Encephalopathies, Transmissible Spongiform; Disorders, Prion-Induced; Prion Induced Disorder; Prion-Associated Disorders; Prion Protein Diseases; Demen…
flavanone						Alzheimer Disease	Synonyms: Presenile Dementia; Dementia, Presenile; Alzheimer's Disease, Focal Onset; Focal Onset Alzheimer's Disease; Alzheimer Disease, Late Onset; Late Onset Alzheimer Disease; Senile Dementia, Acute Confusional; Acute Confusional Senile Dementia; Alzheimer Disease, Familial (FAD); Familial Alzheimer Disease (FAD); Familial Alzheimer Diseases (FAD); Alzheimer Disease, Early Onset; Early Onset A…
luteolins						Amyotrophic Lateral Sclerosis	Synonyms: Motor Neuron Disease, Amyotrophic Lateral Sclerosis; Gehrigs Disease; Lou Gehrig Disease; ALS Amyotrophic Lateral Sclerosis; Charcot Disease; Gehrig Disease; Disease, Lou-Gehrigs; Lou-Gehrigs Disease; ALS - Amyotrophic Lateral Sclerosis; Lou Gehrig's Disease; Gehrig's Disease; Sclerosis, Amyotrophic Lateral; Guam Disease; Amyotrophic Lateral Sclerosis, Guam Form; Amyotrophic Lateral Scl…
luteolin						Huntington Disease	Synonyms: Huntington Disease, Juvenile-Onset; Juvenile Onset Huntington Disease; Huntington Disease, Juvenile; Huntington Disease, Juvenile Onset; Juvenile Huntington Disease; Juvenile-Onset Huntington Disease; Late Onset Huntington Disease; Huntington Disease, Late-Onset; Huntington Disease, Late Onset; Late-Onset Huntington Disease; Huntington Disease, Akinetic Rigid Variant; Akinetic Rigid Var…
apigenins						Parkinsonian Disorders	Synonyms: Parkinsonism, Familial Juvenile; Familial Juvenile Parkinsonism; Juvenile Parkinsonism, Familial; Recessive Parkinsonism, Autosomal; Parkinsonism, Autosomal Recessive; Autosomal Recessive Parkinsonism; Juvenile Parkinsonism; Parkinsonisms, Juvenile; Juvenile Parkinson Disease; Juvenile Parkinsonisms; Parkinsonism, Juvenile; Parkinson Disease, Juvenile; Dominant Parkinsonism, Autosomal; …
apigenin
chrysins
chrysin
genisteins
genistein
genistins
genistin
daidzenins
daidzenin
daidzins
daidzin
biochanins A
biochanin A
formononetins
formononetin
cyanidins
cyanidin
cyanins
cyanin
pelargonidins
pelargonidin
taxifolins
taxifolin
quercetins
quercetin
kaempferols
kaempferol
galangins
galangin
fisetins
fisetin
myricetins
myricetin
catechins
catechin
epicatechins
epicatechin
epigallocatechins
epigallocatechin
hesperetins
hesperetin
naringenins
naringenin
eriodictyols
eriodictyol
isosakuranetins
isosakuranetin
cinnamic acid
cinnamic acids
p-coumaric acid
p-coumaric acids
syringic acid
syringic acids
protocatechuic acid
protocatechuic acids
ferulic acid
ferulic acids
sinapic acid
sinapic acids
gentisic acid
gentisic acids
vanillic acid
vanillic acids
caffeic acid
caffeic acids
gallic acid
gallic acids
Chlorogenic Acid
Chlorogenic Acids
Salicylic Acid
Salicylic Acids
procyanidins
procyanidin
catechin
catechins
afzelechin
afzelechins
gallocatechin
gallocatechins
ellagic acid
ellagic acids
gallic acid
gallic acids
gallic acid gallate
gallotannin
gallotannins
ellagitannin
ellagitannins
hexahydroxydiphenic acid
hexahydroxydiphenic acids
sesamins
sesamin
silymarins
silymarin
niranthins
niranthin
rubrifloralignans A
rubrifloralignan A
bicyclols
bicyclol
phillygenins
phillygenin
clemastanins B
clemastanin B
isatindolignanosides A
isatindolignanoside A
diphyllins
diphyllin
hinokinins
hinokinin
yateins
yatein
secoisolariciresinol
secoisolariciresinols
cyanidins
cyanidin
delphinidins
delphinidin
pelargonidins
pelargonidin
peonidins
peonidin
petunidins
petunidin
malvidins
malvidin
physcions
physcion
chrysophanols
chrysophanol
aloe-emodins
aloe-emodin
rheins
rhein
ostholes
osthole
anthogenols
anthogenol
ammoresinols
ammoresinol
phellodenols
phellodenol
Resveratrol
Resveratrols
piceatannols
piceatannol
rhapontigenins
rhapontigenin
isorhapontigenins
isorhapontigenin
pinosylvins
pinosylvin
pterostilbenes
pterostilbene

## Sheet: 5
									cocharne	PUBMED	Embase
				Flavonoids Flavonoid		flavone flavones		luteolin	Luteoline 3',4',5,7-Tetrahydroxyflavone 3',4',5,7-Tetrahydroxy-Flavone	3',4',5,7-Tetrahydroxyflavone Luteoline 3',4',5,7-Tetrahydroxy-Flavone
	cocharne			Flavonoids 2-Phenyl-Chromene 2 Phenyl Benzopyran 2-Phenyl-Chromenes 2 Phenyl Chromenes 2-Phenyl-Benzopyrans Flavonoid 2 Phenyl Benzopyrans 2-Phenyl-Benzopyran 2 Phenyl Chromene Bioflavonoid Bioflavonoids		2-Phenyl-2-Ene-Benzopyran-4-One Compounds		apigenin
	pubmed			2-Phenyl-Chromene 2 Phenyl Chromene Flavonoid 2-Phenyl-Benzopyran 2 Phenyl Benzopyran 2-Phenyl-Benzopyrans 2 Phenyl Benzopyrans 2-Phenyl-Chromenes 2 Phenyl Chromenes Bioflavonoids Bioflavonoid		flavone, 14C-labeled 2 phenyl (4h) 1 benzopyran 4 one 2 phenyl 4 oxo 4h 1 benzopyran 2 phenyl 4h 1 benzopyran 4 one 2 phenylchromone flavone free diet phenylbenzo gamma pyrone flavone		chrysin		5,7-dihydroxyflavone chrysine 5,7-dihydroxy-flavone	5, 7 dihydroxyflavone chrysine dextro chrysin dextrochrysin chrysin
	Embase			flavonoid derivative flavonoids flavonoid		isoflavones isoflavone		genistein	Genestein	Genestein	4', 5, 7 trihydroxyisoflavone 5, 7 dihydroxy 3 (4 hydroxyphenyl) 4 benzopyrone 5, 7 dihydroxy 3 (4 hydroxyphenyl) 4h 1 benzopyran 4 one 5, 7 dihydroxy 3 (4 hydroxyphenyl) 4h chromen 4 one 5, 7, 4' trihydroxyisoflavone bio 300 bio300 bonistein differenol a genestein genisteine genisteol nsc 36586 nsc36586 prunetol sophoricol genistein
						3-Benzylchroman-4-One 3-Benzylidene-4-Chromanone 3 Benzylidene 4 Chromanones 3 Benzylchroman 4 Ones Homoisoflavone 3-Benzylchroman-4-Ones 3-Benzylidene-4-Chromanones 3 Benzylchroman 4 One 3 Benzylidene 4 Chromanone Homoisoflavones Isoflavone Derivatives Isoflavone Derivative Derivatives, Isoflavone Derivative, Isoflavone Isoflavone		genistin			genistein 7 dextro glucoside genistein 7 glucoside genistin
						Isoflavone Isoflavone Derivatives Derivatives, Isoflavone Isoflavone Derivative Derivative, Isoflavone Homoisoflavones 3-Benzylchroman-4-One 3 Benzylchroman 4 One 3-Benzylidene-4-Chromanone 3 Benzylidene 4 Chromanone 3-Benzylidene-4-Chromanones 3 Benzylidene 4 Chromanones 3-Benzylchroman-4-Ones 3 Benzylchroman 4 Ones Homoisoflavone		daidzenin
						3 phenylchromone isoflavone		daidzin		7-O-glucosyl-4'-hydroxyisoflavone	daidzein 7 glucoside daidzein 7 o beta d glucoside daidzin
								biochanin A		genistein 4-methyl ether biochanin A, 14C-labeled	5, 7 dihydroxy 4' methoxyisoflavone biochamin a biochanin biochaninine a genistein 4' methyl ether olmelin biochanin A
								formononetin		formononetin, 4-(14)C-labeled	7 hydroxy 4' methoxyisoflavone formonetin formononetine ononein formononetin
						flavononol flavononols		taxifolin		dihydroquercetin	2, 3 dihydroquercetin 3, 3', 4', 5, 7 pentahydroxyflavanone 3, 5, 7, 3', 4' pentahydroxyflavanone dihydroquercetin distylin distyllin quercetin, 2, 3 dihydro taxifolin
						Flavonols Flavonol		quercetin	Dikvertin 3,3',4',5,7-Pentahydroxyflavone	3,3',4',5,7-Pentahydroxyflavone Dikvertin	3, 3', 4', 5, 7 pentahydroxyflavone ascorbic acid plus quercetin flavin hippuroflavin meletin meltin quercetine quercetol quercetole quercitin quertine sophoretin quercetin
						2-Phenyl-3-Hydroxy-Benzopyran-4-Ones 2 Phenyl 3 Hydroxy Benzopyran 4 Ones 3-hydroxy-4-keto-Flavonoids 3 hydroxy 4 keto Flavonoids		kaempferol			3, 4', 5, 7 tetrahydroxyflavone 3, 5, 7, 4' tetrahydroxyflavone 5, 7, 3, 4' tetrahydroxyflavone kaempferol
						flavonol		galangin			3, 5, 7 trihydroxyflavone galangin
								fisetin		3,3',4',7-Tetrahydroxy-flavone 3,3',4',7-Tetrahydroxyflavone 5-Desoxy-quercetin 2-(3,4-dihydroxyphenyl)-3,7-dihydroxy-4H-1-benzopyran-4-one fisetinidin 2-(3,4-dihydroxyphenyl)-3,7-dihydroxy-1-benzopyrylium	3, 3', 4', 7 tetrahydroxyflavone fisidenolon 1521 fisetin
								myricetin			3, 3', 4', 5, 5', 7 hexahydroxyflavone cannabiscetin myricetol myricetin
						flavanol Flavanols flavan-3-ols flavan-3-ol		catechin	KB-53 KB 53 KB53 Catergen Z 7300 Cyanidanol-3 Cyanidanol 3 Catechuic Acid Cianidanol 3,3',4',5,7-Flavanpentol Catechinic Acid (+)-Cyanidanol (+)-Catechin Epicatechin (-)-Epicatechin (2R,3R)-2-(3,4-Dihydroxyphenyl)-3,5,7-chromanetriol 2H-1-Benzopyran-3,5,7-triol, 2-(3,4-dihydroxyphenyl)-3,4-dihydro-, (2R-cis)- Zyma (+)-Cyanidanol-3	(+)-Cyanidanol (+)-Catechin 3,3',4',5,7-Flavanpentol Catechinic Acid Catechuic Acid Cianidanol Catergen Cyanidanol-3 Cyanidanol 3 Epicatechin 2H-1-Benzopyran-3,5,7-triol, 2-(3,4-dihydroxyphenyl)-3,4-dihydro-, (2R-cis)- (-)-Epicatechin (2R,3R)-2-(3,4-Dihydroxyphenyl)-3,5,7-chromanetriol Zyma Z 7300 (+)-Cyanidanol-3 KB-53 KB53 KB 53	3 cyanidanol 3, 3', 4', 5, 7 flavanpentol catechinic acid catechuic acid catergen cathergene ciandiol ciandiol 3 cianidanol cianidanol monohydrate cianidanol tetrahydrate cianidol cyanidanol cyanidanol 3 cyanidol d catechin dextro catechine dextro cyanidanol 3 kb 53 catechin
						2-Phenyl-3-Hydroxy-Benzopyran-4-Ones 3 hydroxy 4 keto Flavonoids 2 Phenyl 3 Hydroxy Benzopyran 4 Ones 3-hydroxy-4-keto-Flavonoids		epicatechin			2 (3, 4 dihydroxyphenyl) 3, 4 dihydro 2h chromene 3, 5, 7 triol 2 (3, 4 dihydroxyphenyl) chroman 3, 5, 7 triol 3', 4', 5, 7 tetrahydroxyflavan 3 ol 3, 3', 4', 5, 7 pentahydroxyflavan eb 002 eb002 epm 01 epm01 epicatechin
						3-flavanol 3-flavanol (mixed isomers) 2H-1-benzopyran-3-ol, 3,4-dihydro-2-phenyl- 3-flavan-ol 3,4-dihydro-2-phenyl-2H-1-benzopyran-3-ol		epigallocatechin		gallocatechin gallocatechol, (2S-trans)-isomer gallocatechol, (2R-trans)-isomer gallocatechol, (2R-cis)-isomer epigallocatechol epigallocatechin	gallocatechin, epi epigallocatechin
						flavanones flavanone		hesperetin		3',5,7-trihydroxy-4'-methoxyflavanone (-)-hesperetin hesperitin	3', 5, 7 trihydroxy 4' methoxyflavanone 4' methoxy 3', 5, 7 trihydroxyflavanone hesperetine hesperitin hesperetin
						2 Phenyl Benzopyran 4 Ones 2-Phenyl-Benzopyran-4-Ones		naringenin		4',5,7-trihydroxyflavanone BE 14348A BE-14348A naringenin-7-sulfate (2S)-naringenin	4', 5, 7 trihydroxyflavanone asahina be 14348a be14348a inubuse naringenin
						2-Phenyl-Benzopyran-4-Ones 2 Phenyl Benzopyran 4 Ones		eriodictyol			3', 4', 5, 7 tetrahydroxyflavanone eriodictyol
								isosakuranetin
						phenolic acid phenolic acids		cinnamic acid		E-cinnamic acid cinnamic acid, (trans)-(E)-isomer trans-cinnamic acid cinnamic acid, (Z)-isomer cis-cinnamic acid cinnamic acid, 3-(14)C-labeled cpd cinnamic acid, potassium salt cinnamic acid, ion(1-)-(E)-isomer cinnamic acid, sodium salt(E)-isomer cinnamic acid, 2-(14)C-labeled cpd cinnamic acid, radical ion(1-) cinnamic acid, ion(1-) cinnamic acid, 1-14C-labeled cpd cinnamic acid, 14C-labeled …	3 phenylacrylate 3 phenylacrylic acid 3 phenylpropenoic acid beta phenylacrylic acid cinnamate cinnamate sodium cinnamic acid sodium salt sodium cinnamate trans cinnamic acid transoddi cinnamic acid
						Hydroxybenzoates		p-coumaric acid		4-hydroxycinnamic acid p-hydroxycinnamic acid para-coumaric acid 4-coumaric acid 4-coumaric acid, (E)-isomer trans-3-(4'-hydroxyphenyl)-2-propenoic acid trans-HPPA 4-coumaric acid, (Z)-isomer 4-coumaric acid, disodium salt p-coumaryl alcohol phenol, 4-(3-hydroxy-1-propenyl)-
								syringic acid		syringic acid Cu (+2) salt (1:1)	3, 5 dimethoxy 4 hydroxybenzoic acid 4 hydroxy 3, 5 dimethoxybenzoic acid syringic acid
								protocatechuic acid		3,4-dihydroxybenzoic acid protocatechuic acid, monosodium salt protocatechuic acid, carboxy-14C-labeled	3, 4 dihydroxybenzoate 3, 4 dihydroxybenzoic acid protocatechnate protocatechuate protocatechuic acid
								ferulic acid		trans-ferulic acid 4-hydroxy-3-methoxycinnamic acid ferulic acid, (E)-isomer 3-(4-hydroxy-3-methoxyphenyl)-2-propenoic acid sodium ferulate ferulic acid, monosodium salt ferulic acid, (Z)-isomer cis-ferulic acid 8,8'-diferulic acid	3 (4 hydroxy 3 methoxyphenyl) propenoic acid 3 methoxy 4 hydroxycinnamic acid 4 hydroxy 3 methoxycinnamic acid ferula acid ferulate sodium sodium ferulate ferulic acid
								sinapic acid		synapitic acid 4-hydroxy-3,5-dimethoxycinnamic acid 3,5-dimethoxy-4-hydroxycinnamic acid sinapic acid sinapic acid, (E)- trans-sinapinic acid trans-sinapic acid 2-propenoic acid, 3-(4-hydroxy-3,5-dimethoxyphenyl)- (E)-sinapic acid cinnamic acid, 4-hydroxy-3,5-dimethoxy-, (E)-	4 hydroxy 3, 5 dimethoxycinnamic acid sinapin acid sinapinic acid sinapic acid
								gentisic acid			2, 5 dihydroxy benzoic acid 2, 5 dihydroxybenzoate 2, 5 dihydroxybenzoic acid 5 hydroxysalicylic acid gentisate gentisates gentisinic acid gentrisin acid gentisic acid
								vanillic acid	Acid, p-Hydroxy-m-methoxy-benzoic p Hydroxy m methoxy benzoic Acid Acid, 4-Hydroxy-3-methoxybenzoic p-Hydroxy-m-methoxy-benzoic Acid; Acid, Vanillic 4 Hydroxy 3 methoxybenzoic Acid 4-Hydroxy-3-methoxybenzoic Acid	Acid, Vanillic 4-Hydroxy-3-methoxybenzoic Acid 4 Hydroxy 3 methoxybenzoic Acid Acid, 4-Hydroxy-3-methoxybenzoic p-Hydroxy-m-methoxy-benzoic Acid Acid, p-Hydroxy-m-methoxy-benzoic p Hydroxy m methoxy benzoic Acid	4 hydroxy 3 methoxybenzoate 4 hydroxy 3 methoxybenzoic acid vanillate vanillic acid
								caffeic acid	Acids, Caffeic	3,4-dihydroxycinnamic acid caffeic acid, (E)-isomer trans-caffeic acid caffeic acid, monosodium salt sodium caffeate caffeic acid, (Z)-isomer cis-caffeic acid	3, 4 dihydroxycinnamic acid caffeate caffeic acid
								gallic acid	Acid, Gallic 3,4,5-Trihydroxybenzoic Acid	Acid, Gallic 3,4,5-Trihydroxybenzoic Acid	3, 4, 5 trihydroxybenzoic acid gallate gallic acid
								Chlorogenic Acid	3 Caffeoylquinic Acid Acid, 3-Caffeoylquinic Acid, Chlorogenic 3-Caffeoylquinic Acid	Acid, Chlorogenic 3-Caffeoylquinic Acid 3 Caffeoylquinic Acid Acid, 3-Caffeoylquinic	1, 3, 4, 5 tetrahydroxycyclohexanecarboxylic acid 3 (3, 4 dihydroxycinnamate) 3 (3, 4 dihydroxycinnamoyl) quinic acid 3 caffeoylquinic acid 3 o caffeoylquinic acid cis chlorogenic acid trans chlorogenic acid chlorogenic acid
								Salicylic Acid	ortho Hydroxybenzoic Acid Acid, ortho-Hydroxybenzoic 2 Hydroxybenzoic Acid 2-Hydroxybenzoic Acid Acid, 2-Hydroxybenzoic Acid, Salicylic o Hydroxybenzoic Acid o-Hydroxybenzoic Acid Acid, o-Hydroxybenzoic ortho-Hydroxybenzoic Acid	Acid, Salicylic 2-Hydroxybenzoic Acid 2 Hydroxybenzoic Acid Acid, 2-Hydroxybenzoic o-Hydroxybenzoic Acid Acid, o-Hydroxybenzoic o Hydroxybenzoic Acid ortho-Hydroxybenzoic Acid Acid, ortho-Hydroxybenzoic ortho Hydroxybenzoic Acid	2 hydroxybenzoic acid catox cerosal clear away wart remover system cornina dobagen domerine fomac getreed gordofilm hydrisalic ionil ionil plus keralyt monphyto occlusal ortho hydroxybenzoic acid oxy clean phytodermine pragmatar psorimed reipar salac salicresin salicyclic acid salicyl salicylate salicylic acid soap salikaren salisol-2 sanitos scholl corn/callous removers sebucare squamasol sunspo…
						Tannins Tannin		procyanidins	Procyanidins Condensed Tannins Condensed Tannin Tannins, Condensed Tannin, Condensed Anthocyanidin Polymers Polymers, Anthocyanidin
						Tannin		catechin	Epicatechin (2R,3R)-2-(3,4-Dihydroxyphenyl)-3,5,7-chromanetriol 2H-1-Benzopyran-3,5,7-triol, 2-(3,4-dihydroxyphenyl)-3,4-dihydro-, (2R-cis)- (-)-Epicatechin (+)-Cyanidanol-3 Z 7300 KB-53 KB 53 KB53 Zyma Catergen Cyanidanol 3 Cyanidanol-3 Catechinic Acid 3,3',4',5,7-Flavanpentol Cianidanol Catechuic Acid (+)-Cyanidanol (+)-Catechin	(+)-Cyanidanol (+)-Catechin 3,3',4',5,7-Flavanpentol Catechinic Acid Catechuic Acid Cianidanol Catergen Cyanidanol-3 Cyanidanol 3 Epicatechin 2H-1-Benzopyran-3,5,7-triol, 2-(3,4-dihydroxyphenyl)-3,4-dihydro-, (2R-cis)- (-)-Epicatechin (2R,3R)-2-(3,4-Dihydroxyphenyl)-3,5,7-chromanetriol Zyma Z 7300 (+)-Cyanidanol-3 KB-53 KB53 KB 53	3 cyanidanol 3, 3', 4', 5, 7 flavanpentol catechinic acid catechuic acid catergen cathergene ciandiol ciandiol 3 cianidanol cianidanol monohydrate cianidanol tetrahydrate cianidol cyanidanol cyanidanol 3 cyanidol d catechin dextro catechine dextro cyanidanol 3 kb 53 catechin
						Tannin		afzelechin		(2R,3R)-2-(4-hydroxyphenyl)-3,4-dihydro-2H-chromene-3,5,7-triol
								gallocatechin		gallocatechin gallocatechol, (2S-trans)-isomer gallocatechol, (2R-trans)-isomer gallocatechol, (2R-cis)-isomer epigallocatechol epigallocatechin	gallocatechol gallocatechin
								ellagic acid	Acid, Benzoaric Acid, Ellagic Benzoaric Acid	Acid, Ellagic Benzoaric Acid Acid, Benzoaric	2, 3, 7, 8 tetrahydroxy [1] benzopyrano [5, 4, 3 cde] [1] benzopyran 5, 10 dione 4, 4', 5, 5', 6, 6' hexahydroxydiphenic acid 4, 4', 5, 5', 6, 6' hexahydroxydiphenic acid dilactone benzoanic acid benzoaric acid ellagic acid
								gallic acid	3,4,5-Trihydroxybenzoic Acid Acid, Gallic	Acid, Gallic 3,4,5-Trihydroxybenzoic Acid	3, 4, 5 trihydroxybenzoic acid gallate gallic acid
								gallotannin
								ellagitannin		precoxin A praecoxin A	ellagitannin
								hexahydroxydiphenic acid
						lignans lignan		sesamin		asarinin episesamin epi-sesamin sesamin, (1R-(1alpha,3aalpha,4alpha,6aalpha))-isomer sesamin, (1R-(1alpha,3aalpha,4beta,6aalpha))-isomer	2, 6 bis (3, 4 methylenedioxyphenyl) 3, 7 dioxabicyclo [3.3.0] octane 5, 5' tetrahydro 1h, 3h furo [3, 4 c] furan 1, 4 diyl bis (1, 3 benzodioxole) fagarol levo sesamin pseudocubein sesamine tetrahydro 1, 4 bis (3, 4 methylenedioxyphenyl) 1h, 3h furo [3, 4 c] furan tetrahydro 1, 4 bis (3, 4 methylenedioxyphenyl) 1h, 3h furo [3, 4 c] furan tetrahydro 1, 4 bis (3, 4 methylenedioxyphenyl) 1h, 3h fur…
						Neolignan Neolignans Lignan		silymarin	Karsil Legalon Silimarin Carsil	Silimarin Carsil Karsil Legalon	carsil carsil pharmachim flavobion legalon rb 1466 silepar silibinin with silicristin and silidianin silimarine silliver silymarin sodium silymarine simepar sylimarin silymarin
						Lignan Neolignans Neolignan		niranthin		Anisoles Dioxoles
						lignans lignan		rubrifloralignan A
								bicyclol		4,4'-bi-(1,3-benzodioxole)-5-carboxylic acid, 5'-(hydroxymethyl)-7,7'-dimethoxy-, methyl ester 6-methoxycarbonyl-6'-hydroxymethyl-2,3,2',3'-bis(methylenedioxy)-4,4'-dimethoxybiphenyl
								phillygenin
								clemastanin B
								isatindolignanoside A
								diphyllin		9-(13-benzodioxol-5-yl)-4-hydroxy-6,7-dimethoxynaphtho(2,3-c)furan-1(3H)-one
								hinokinin		(-)-hinokinin (3R,4R)-3,4-bis(benzo(d)(1,3)dioxol-5-ylmethyl)dihydrofuran-2(3H)-one (3R,4R)-3,4-bis(1,3-benzodioxol-5-ylmethyl)oxolan-2-one
								yatein
								secoisolariciresinol		2,3-bis((4-hydroxy-3-methoxyphenyl)methyl)-1,4-butanediol knotolan secoisolariciresinol, (R*,S*)-isomer	2, 3 bis [(4 hydroxy 3 methoxyphenyl) methyl] 1, 4 butanediol secoisolariciresinol
						anthocyanidins anthocyanidin anthocyanin Anthocyanins		cyanidin		cyanidin ion flavylium, 3,3',4',5,7-pentahydroxy- 3,5,7,3',4'-pentahydroxyflavylium cyanidin cation cyanidine cyanidol 2-(3,4-dihydroxyphenyl) chromenylium-3,5,7-triol IdB 1027 IdB-1027 cyanidin chloride 1-benzopyrylium, 2-(3,4-dihydroxyphenyl)-3,5,7-trihydroxy-, chloride flavylium, 3,3',4',5,7-pentahydroxy-, chloride cyanidol chloride 3,3',4',5,7-pentahydroxy-2-phenylbenzopyrylium chloride 1-ben…
						Anthocyanin Leucoanthocyanidins Anthocyanidins Anthocyanidin		delphinidin		delphinidin chloride	delphinidin chloride delphinidine idb 1056 idb1056 prehyacinin delphinidin
						Anthocyanin Anthocyanidins Anthocyanidin Leucoanthocyanidins		pelargonidin		pelargonidine 3,5,7-trihydroxy-2-(4-hydroxyphenyl)-1-benzopyrylium pelargonidin chloride 3,5,7-trihydroxy-2-(4-hydroxyphenyl)-1-benzopyrylium chloride	3, 4', 5, 7 tetrahydroxy 2 phenylbenzopyrylium chloride 3, 4', 5, 7 tetrahydroxyflavylium chloride 3, 5, 7 trihydroxy 2 (4 hydroxyphenyl) 1 benzopyrylium chloride pelargonidin chloride pelargonidine pelargonidin
						anthocyanine anthocyanins anthocyanin		peonidin
								petunidin
								malvidin		3,5,7,4'-tetrahydroxy-3',5'-dimethoxyflavylium malvidin chloride
						anthraquinones anthraquinone		physcion		emodin 3-methyl ether physcion parietin	1, 8 dihydroxy 3 methoxy 6 methylanthraquinone emodin 3 methyl ether fyscion parietin physcione rheochrysidin physcion
						Anthracenedione Compound, Anthraquinone Anthraquinone Anthraquinone Derivatives Anthraquinone Compounds Anthracenediones; Anthranoids Anthranoid; Anthraquinone Derivative Derivative, Anthraquinone Anthraquinone Compound Dianthrones Dianthraquinones		chrysophanol
						Anthracenedione Anthranoid Anthraquinone Compound Compound, Anthraquinone Anthraquinone Derivative Derivative, Anthraquinone Anthraquinone Anthracenediones Anthranoids Anthraquinone Compounds Anthraquinone Derivatives Dianthrones Dianthraquinones		aloe-emodin			1, 8 dihydroxy 3 hydroxymethyl 9, 10 anthracenedione 1, 8 dihydroxy 3 hydroxymethylanthraquinone 3 hydroxymethylchrysazin aloe emodine rhabarberone aloe emodin
						9, 10 anthracenedione 9, 10 anthraquinone anthracenedione anthrachinon anthrachinone anthraquinone		rhein		4,5-dihydroxyanthraquinone-2-carboxylic acid 1,8-dihydroxy-3-carboxyl-9,10-anthraquinone dipropionyl rhein	1, 8 dihydroxyanthraquinone 3 carboxylic acid 4, 5 dihydroxyanthraquinone 2 carboxylic acid cassic acid chrysazin 3 carboxylic acid parietic acid rheic acid rheine rhubarb yellow rhein
						coumarins coumarin		osthole		osthole 7-methoxy-8-(3-methylpent-2-enyl)coumarin	7 methoxy 8 (3 methyl 2 butenyl) coumarin 8 (3 methyl 2 butenyl) herniarin 8 isopentenyl 7 methoxycoumarin coumarin, 7 methoxy 8 (3 methyl 2 butenyl) herniarin, 8 (3 methyl 2 butenyl) osthol osthole
						Derivative, Coumarin Coumarines 1,2-Benzopyrone Derivatives 1,2 Benzo Pyrones Derivatives, 1,2-Benzopyrone Benzopyran 2 ones Benzopyran-2-ones 1,2 Benzopyrones 1,2 Benzopyrone Derivatives Coumarin Derivatives Derivatives, Coumarin 1,2-Benzo-Pyrones Coumarin Derivative 1,2-Benzopyrones Coumarine		anthogenol
						Coumarine Coumarin Derivative Derivative, Coumarin 1,2-Benzopyrones 1,2 Benzopyrones 1,2-Benzopyrone Derivatives 1,2 Benzopyrone Derivatives Derivatives, 1,2-Benzopyrone Coumarines 1,2-Benzo-Pyrones 1,2 Benzo Pyrones Benzopyran-2-ones Benzopyran 2 ones Coumarin Derivatives Derivatives, Coumarin		ammoresinol
						(2h) 1 benzopyran 2 one (2h) chromen 2 one cis o hydroxycinnamic acid lactone 1, 2 benzopyrone 2h 1 benzopyran 2 one 5, 6 benzo alpha pyrone coumarin congener coumarine coumarinic anhydrine cumarin cumarine lodema o coumaric acid lactone tonka bean camphor zoocoumarine coumarin		phellodenol
						stilbenes stilbene		Resveratrol	3,5,4'-Trihydroxystilbene 3,4',5-Stilbenetriol 3,4',5-Trihydroxystilbene Resveratrol, (Z)-; cis Resveratrol cis-Resveratrol; trans Resveratrol 3 O sulfate trans-Resveratrol-3-O-sulfate SRT501 SRT-501 SRT 501 Resveratrol 3 sulfate Resveratrol-3-sulfate trans-Resveratrol trans Resveratrol	3,4',5-Stilbenetriol 3,5,4'-Trihydroxystilbene 3,4',5-Trihydroxystilbene trans-Resveratrol trans Resveratrol Resveratrol-3-sulfate Resveratrol 3 sulfate SRT 501 SRT-501 SRT501 cis-Resveratrol cis Resveratrol Resveratrol, (Z)- trans-Resveratrol-3-O-sulfate trans Resveratrol 3 O sulfate	3, 4', 5 stilbenetriol 3, 4', 5 trihydroxystilbene 5 (4 hydroxystyryl) benzene 1, 3 diol srt 501 srt501 trans resveratrol trans-resveratrol resveratrol
						Stilbene Derivatives Stilbene Derivative Derivatives, Stilbene Stilbenoid Derivative, Stilbene Stilbene Stilbenoids		piceatannol			3, 3', 4, 5' stilbenetetrol 3, 3', 4, 5' tetrahydroxystilbene 4 [2 (3, 5 dihydroxyphenyl) ethenyl] 1, 2 benzenediol astringenin piceatannol
						Stilbenoid Stilbene Derivative Derivative, Stilbene Stilbene Stilbenoids Stilbene Derivatives Derivatives, Stilbene		rhapontigenin
						1, 2 diphenylethylene cis stilbene toluylene trans stilbene stilbene		isorhapontigenin		3'-methoxy-resveratrol
								pinosylvin		pinosylvin, (E)-isomer 3,5-dimethoxy-trans-stilbene
								pterostilbene		pterostilbene, (E)- trans-pterostilbene 3',5'-dimethoxy-4trans-stilbenol 3',5'-dimethoxy-resveratrol 4trans-(2-(3,5-dimethoxyphenyl)ethenyl)phenol trans-3,5-dimethoxy-4'-hydroxystilbene phenol, 4-((1E)-2-(3,5-dimethoxyphenyl)ethenyl)- 4-((E)-2-(3,5-dimethoxyphenyl)ethenyl)phenol 3,5-dimethoxy-4'-hydroxy-trans-stilbene 3',5'-dimethoxy-4E-stilbenol	3', 5' dimethoxy 4 stilbenol 3, 5 dimethoxy 4' hydroxystilbene 4 [2 (3, 5 dimethoxyphenyl) ethenyl] phenol pterostilbene
									Diffuse Lewy Body Disease; Lewy Body Disease, Diffuse; Lewy Body Type Senile Dementia; Lewy Body Disease, Cortical; Dementia, Lewy Body; Cortical Lewy Body Disease; Lewy Body Dementia	Lewy Body Disease Diffuse Lewy Body Disease Lewy Body Dementia Cortical Lewy Body Disease Lewy Body Disease, Cortical Lewy Body Type Senile Dementia Lewy Body Disease, Diffuse Dementia, Lewy Body	dementia with Lewy bodies dementia with Lewy body DLB (dementia with Lewy bodies) DLBD LBD (Lewy body disease) Lewy body dementia Lewy body dementias Lewy body disease Lewy body diseases diffuse Lewy body disease
cocharne	Neurologic Disorders, Degenerative; Degenerative Diseases, Nervous System; Neurologic Disorder, Degenerative; Neurodegenerative Disorders; Neurodegenerative Disease; Degenerative Conditions, Neurologic; Degenerative Neurologic Disease; Neurologic Degenerative Conditions; Nervous System Degenerative Diseases; Neurologic Degenerative Disease; Neurologic Degenerative Condition; Neurologic Degenerati…								Semantic Dementia; Dementia, Semantic; Semantic Dementias; Dementias, Semantic; Disinhibition-Dementia-Parkinsonism-Amytrophy Complex; GRN-Related Frontotemporal Dementias; Ubiquitin-Positive Frontotemporal Dementias; Frontotemporal Lobe Dementias (FLDEM); Wilhelmsen-Lynch Disease; HDDD1; Dementias, Ubiquitin-Positive Frontotemporal; Dementia, Hereditary Dysphasic Disinhibition; Frontotemporal De…	Frontotemporal Dementia Dementias, Frontotemporal Frontotemporal Dementias Frontotemporal Dementia with Parkinsonism Dementia, Frontotemporal, with Parkinsonism Multiple System Tauopathy with Presenile Dementia Frontotemporal Dementia, Ubiquitin-Positive Dementia, Ubiquitin-Positive Frontotemporal Dementias, Ubiquitin-Positive Frontotemporal Frontotemporal Dementia, Ubiquitin Positive Frontotempo…	dementia, frontotemporal frontal dementia frontal lobe dementia frontotemporal dementias frontotemporal lobar degeneration FTD (frontotemporal dementia) FTLD Pick complex Pick's complex frontotemporal dementia
	Neurodegenerative Disease Degenerative Neurologic Disorders Degenerative Neurologic Disorder Neurologic Disorder, Degenerative Neurologic Disorders, Degenerative Nervous System Degenerative Diseases Neurodegenerative Disorders Neurodegenerative Disorder Degenerative Diseases, Nervous System Degenerative Diseases, Neurologic Neurologic Degenerative Disease Neurologic Degenerative Conditions Degene…		Lewy Body Disease						Human Transmissible Spongiform Encephalopathies, Inherited; Inherited Human Transmissible Spongiform Encephalopathies; Transmissible Dementias; Encephalopathies, Spongiform, Transmissible; Dementia, Transmissible; Prion-Induced Disorder; Encephalopathies, Transmissible Spongiform; Disorders, Prion-Induced; Prion Induced Disorder; Prion-Associated Disorders; Prion Protein Diseases; Dementias, Tran…	Prion Diseases prion disease Dementias, Transmissible Dementia, Transmissible Transmissible Dementia Transmissible Dementias Encephalopathies, Spongiform, Transmissible Prion-Induced Disorders Prion-Induced Disorder Disorder, Prion-Induced Disorders, Prion-Induced Prion Induced Disorder Transmissible Spongiform Encephalopathies Prion Disease Prion-Associated Disorders Spongiform Encephalopathies,…	dementia, transmissible prion dementia prion diseases prion's disease prions disease spongiform encephalopathy, transmissible transmissable spongiform encephalopathy transmissible dementia transmissible spongiform encephalopathies transmissible spongiform encephalopathy transmittable spongiform encephalopathy transmitted spongiform encephalopathy TSE (transmissible spongiform encephalopathy) prio…
pubmed			Frontotemporal Dementia						Presenile Dementia; Dementia, Presenile; Alzheimer's Disease, Focal Onset; Focal Onset Alzheimer's Disease; Alzheimer Disease, Late Onset; Late Onset Alzheimer Disease; Senile Dementia, Acute Confusional; Acute Confusional Senile Dementia; Alzheimer Disease, Familial (FAD); Familial Alzheimer Disease (FAD); Familial Alzheimer Diseases (FAD); Alzheimer Disease, Early Onset; Early Onset Alzheimer D…	Alzheimer Disease Alzheimer's disease Alzheimer Dementia Alzheimer Dementias Dementia, Alzheimer Alzheimer's Disease Dementia, Senile Senile Dementia Dementia, Alzheimer Type Alzheimer Type Dementia Alzheimer-Type Dementia (ATD) Alzheimer Type Dementia (ATD) Dementia, Alzheimer-Type (ATD) Alzheimer Type Senile Dementia Primary Senile Degenerative Dementia Dementia, Primary Senile Degenerative Alz…	Alzeimer disease Alzeimer's disease Alzeimers disease Alzheimer dementia alzheimer fibrillary change alzheimer fibrillary lesion alzheimer neurofibrillary change alzheimer neurofibrillary degeneration alzheimer neuron degeneration alzheimer perusini disease alzheimer sclerosis alzheimer syndrome alzheimer's disease Alzheimers disease cortical sclerosis, diffuse dementia, alzheimer diffuse cortica…
embase			Prion Diseases
			Alzheimer Disease						Human Transmissible Spongiform Encephalopathies, Inherited; Inherited Human Transmissible Spongiform Encephalopathies; Transmissible Dementias; Encephalopathies, Spongiform, Transmissible; Dementia, Transmissible; Prion-Induced Disorder; Encephalopathies, Transmissible Spongiform; Disorders, Prion-Induced; Prion Induced Disorder; Prion-Associated Disorders; Prion Protein Diseases; Dementias, Tran…	Prion Diseases prion disease Dementias, Transmissible Dementia, Transmissible Transmissible Dementia Transmissible Dementias Encephalopathies, Spongiform, Transmissible Prion-Induced Disorders Prion-Induced Disorder Disorder, Prion-Induced Disorders, Prion-Induced Prion Induced Disorder Transmissible Spongiform Encephalopathies Prion Disease Prion-Associated Disorders Spongiform Encephalopathies,…	dementia, transmissible prion dementia prion diseases prion's disease prions disease spongiform encephalopathy, transmissible transmissable spongiform encephalopathy transmissible dementia transmissible spongiform encephalopathies transmissible spongiform encephalopathy transmittable spongiform encephalopathy transmitted spongiform encephalopathy TSE (transmissible spongiform encephalopathy) prio…
			Amyotrophic Lateral Sclerosis						Motor Neuron Disease, Amyotrophic Lateral Sclerosis; Gehrigs Disease; Lou Gehrig Disease; ALS Amyotrophic Lateral Sclerosis; Charcot Disease; Gehrig Disease; Disease, Lou-Gehrigs; Lou-Gehrigs Disease; ALS - Amyotrophic Lateral Sclerosis; Lou Gehrig's Disease; Gehrig's Disease; Sclerosis, Amyotrophic Lateral; Guam Disease; Amyotrophic Lateral Sclerosis, Guam Form; Amyotrophic Lateral Sclerosis, Pa…	Amyotrophic Lateral Sclerosis Sclerosis, Amyotrophic Lateral Gehrig's Disease Gehrig Disease Gehrigs Disease Charcot Disease Motor Neuron Disease, Amyotrophic Lateral Sclerosis Lou Gehrig's Disease Lou-Gehrigs Disease Disease, Lou-Gehrigs ALS - Amyotrophic Lateral Sclerosis ALS Amyotrophic Lateral Sclerosis Lou Gehrig Disease Amyotrophic Lateral Sclerosis, Guam Form Amyotrophic Lateral Sclerosis-…	ALS (amyotrophic lateral sclerosis) als dementia lateral sclerosis, amyotrophic Lou Gehrig disease Lou Gehrig's disease sclerosis, amyotrophic lateral amyotrophic lateral sclerosis
			Huntington Disease（Huntington chorea）						Huntington Disease, Juvenile-Onset; Juvenile Onset Huntington Disease; Huntington Disease, Juvenile; Huntington Disease, Juvenile Onset; Juvenile Huntington Disease; Juvenile-Onset Huntington Disease; Late Onset Huntington Disease; Huntington Disease, Late-Onset; Huntington Disease, Late Onset; Late-Onset Huntington Disease; Huntington Disease, Akinetic Rigid Variant; Akinetic Rigid Variant of Hu…	Huntington Disease-Like Syndrome Huntington's syndrome Huntington's Disease-Like Syndromes Huntington's Disease Phenocopy Syndromes Huntington Disease-Like Syndromes Huntington's Disease Phenocopies	chorea Huntington chorea major chorea, Huntington chronic progressive chorea hereditary chorea Huntington disease Huntington's chorea Huntington's disease Huntington chorea
			Parkinsonian Disorders						Parkinsonism, Familial Juvenile; Familial Juvenile Parkinsonism; Juvenile Parkinsonism, Familial; Recessive Parkinsonism, Autosomal; Parkinsonism, Autosomal Recessive; Autosomal Recessive Parkinsonism; Juvenile Parkinsonism; Parkinsonisms, Juvenile; Juvenile Parkinson Disease; Juvenile Parkinsonisms; Parkinsonism, Juvenile; Parkinson Disease, Juvenile; Dominant Parkinsonism, Autosomal; Parkinsoni…	Parkinsonian Disorders parkinsonism Parkinsonian Syndrome Parkinsonian Syndromes Parkinsonian Diseases Parkinsonism Autosomal Dominant Parkinsonism Dominant Parkinsonism, Autosomal Parkinsonism, Autosomal Dominant Autosomal Recessive Juvenile Parkinson Disease Juvenile Parkinson Disease, Autosomal Recessive Juvenile Parkinsonism, Autosomal Recessive Parkinsonism, Juvenile, Autosomal Recessive Fam…	hemiparkinsonism parkinson like syndrome parkinson syndrome parkinsonian disorders parkinsonian like syndrome parkinsonian syndrome parkinsonism
									Semantic Dementia; Dementia, Semantic; Semantic Dementias; Dementias, Semantic; Disinhibition-Dementia-Parkinsonism-Amytrophy Complex; GRN-Related Frontotemporal Dementias; Ubiquitin-Positive Frontotemporal Dementias; Frontotemporal Lobe Dementias (FLDEM); Wilhelmsen-Lynch Disease; HDDD1; Dementias, Ubiquitin-Positive Frontotemporal; Dementia, Hereditary Dysphasic Disinhibition; Frontotemporal De…	Frontotemporal Dementia Dementias, Frontotemporal Frontotemporal Dementias Frontotemporal Dementia with Parkinsonism Dementia, Frontotemporal, with Parkinsonism Multiple System Tauopathy with Presenile Dementia Frontotemporal Dementia, Ubiquitin-Positive Dementia, Ubiquitin-Positive Frontotemporal Dementias, Ubiquitin-Positive Frontotemporal Frontotemporal Dementia, Ubiquitin Positive Frontotempo…	dementia, frontotemporal frontal dementia frontal lobe dementia frontotemporal dementias frontotemporal lobar degeneration FTD (frontotemporal dementia) FTLD Pick complex Pick's complex frontotemporal dementia
									Diffuse Lewy Body Disease; Lewy Body Disease, Diffuse; Lewy Body Type Senile Dementia; Lewy Body Disease, Cortical; Dementia, Lewy Body; Cortical Lewy Body Disease; Lewy Body Dementia	Lewy Body Disease Diffuse Lewy Body Disease Lewy Body Dementia Cortical Lewy Body Disease Lewy Body Disease, Cortical Lewy Body Type Senile Dementia Lewy Body Disease, Diffuse Dementia, Lewy Body	dementia with Lewy bodies dementia with Lewy body DLB (dementia with Lewy bodies) DLBD LBD (Lewy body disease) Lewy body dementia Lewy body dementias Lewy body disease Lewy body diseases diffuse Lewy body disease
									Presenile Dementia; Dementia, Presenile; Alzheimer's Disease, Focal Onset; Focal Onset Alzheimer's Disease; Alzheimer Disease, Late Onset; Late Onset Alzheimer Disease; Senile Dementia, Acute Confusional; Acute Confusional Senile Dementia; Alzheimer Disease, Familial (FAD); Familial Alzheimer Disease (FAD); Familial Alzheimer Diseases (FAD); Alzheimer Disease, Early Onset; Early Onset Alzheimer D…	Alzheimer Disease Alzheimer's disease Alzheimer Dementia Alzheimer Dementias Dementia, Alzheimer Alzheimer's Disease Dementia, Senile Senile Dementia Dementia, Alzheimer Type Alzheimer Type Dementia Alzheimer-Type Dementia (ATD) Alzheimer Type Dementia (ATD) Dementia, Alzheimer-Type (ATD) Alzheimer Type Senile Dementia Primary Senile Degenerative Dementia Dementia, Primary Senile Degenerative Alz…	Alzeimer disease Alzeimer's disease Alzeimers disease Alzheimer dementia alzheimer fibrillary change alzheimer fibrillary lesion alzheimer neurofibrillary change alzheimer neurofibrillary degeneration alzheimer neuron degeneration alzheimer perusini disease alzheimer sclerosis alzheimer syndrome alzheimer's disease Alzheimers disease cortical sclerosis, diffuse dementia, alzheimer diffuse cortica…

## Sheet: 6
	Flavonoids Flavonoid	Flavonoids 2-Phenyl-Chromene 2 Phenyl Benzopyran 2-Phenyl-Chromenes 2 Phenyl Chromenes 2-Phenyl-Benzopyrans Flavonoid 2 Phenyl Benzopyrans 2-Phenyl-Benzopyran 2 Phenyl Chromene Bioflavonoid Bioflavonoids	2-Phenyl-Chromene 2 Phenyl Chromene Flavonoid 2-Phenyl-Benzopyran 2 Phenyl Benzopyran 2-Phenyl-Benzopyrans 2 Phenyl Benzopyrans 2-Phenyl-Chromenes 2 Phenyl Chromenes Bioflavonoids Bioflavonoid	flavonoid derivative flavonoids flavonoid
	flavone flavones	2-Phenyl-2-Ene-Benzopyran-4-One Compounds	flavone, 14C-labeled 2 phenyl (4h) 1 benzopyran 4 one 2 phenyl 4 oxo 4h 1 benzopyran 2 phenyl 4h 1 benzopyran 4 one 2 phenylchromone	flavone free diet phenylbenzo gamma pyrone flavone
	luteolin	Luteoline 3',4',5,7-Tetrahydroxyflavone 3',4',5,7-Tetrahydroxy-Flavone	3',4',5,7-Tetrahydroxyflavone Luteoline 3',4',5,7-Tetrahydroxy-Flavone
	apigenin
	chrysin		5,7-dihydroxyflavone chrysine 5,7-dihydroxy-flavone	5, 7 dihydroxyflavone chrysine dextro chrysin dextrochrysin chrysin
	isoflavones isoflavone	3-Benzylchroman-4-One 3-Benzylidene-4-Chromanone 3 Benzylidene 4 Chromanones 3 Benzylchroman 4 Ones Homoisoflavone 3-Benzylchroman-4-Ones 3-Benzylidene-4-Chromanones 3 Benzylchroman 4 One 3 Benzylidene 4 Chromanone Homoisoflavones Isoflavone Derivatives Isoflavone Derivative Derivatives, Isoflavone Derivative, Isoflavone Isoflavone	Isoflavone Isoflavone Derivatives Derivatives, Isoflavone Isoflavone Derivative Derivative, Isoflavone Homoisoflavones 3-Benzylchroman-4-One 3 Benzylchroman 4 One 3-Benzylidene-4-Chromanone 3 Benzylidene 4 Chromanone 3-Benzylidene-4-Chromanones 3 Benzylidene 4 Chromanones 3-Benzylchroman-4-Ones 3 Benzylchroman 4 Ones Homoisoflavone	3 phenylchromone isoflavone
	genistein	Genestein	Genestein	4', 5, 7 trihydroxyisoflavone 5, 7 dihydroxy 3 (4 hydroxyphenyl) 4 benzopyrone 5, 7 dihydroxy 3 (4 hydroxyphenyl) 4h 1 benzopyran 4 one 5, 7 dihydroxy 3 (4 hydroxyphenyl) 4h chromen 4 one 5, 7, 4' trihydroxyisoflavone bio 300 bio300 bonistein differenol a genestein genisteine genisteol nsc 36586 nsc36586 prunetol sophoricol genistein
	genistin			genistein 7 dextro glucoside genistein 7 glucoside genistin
	daidzenin
	daidzin		7-O-glucosyl-4'-hydroxyisoflavone	daidzein 7 glucoside daidzein 7 o beta d glucoside daidzin
	biochanin A		genistein 4-methyl ether biochanin A, 14C-labeled	5, 7 dihydroxy 4' methoxyisoflavone biochamin a biochanin biochaninine a genistein 4' methyl ether olmelin biochanin A
	formononetin		formononetin, 4-(14)C-labeled	7 hydroxy 4' methoxyisoflavone formonetin formononetine ononein formononetin
	flavononol flavononols
	taxifolin		dihydroquercetin	2, 3 dihydroquercetin 3, 3', 4', 5, 7 pentahydroxyflavanone 3, 5, 7, 3', 4' pentahydroxyflavanone dihydroquercetin distylin distyllin quercetin, 2, 3 dihydro taxifolin
	Flavonols Flavonol		2-Phenyl-3-Hydroxy-Benzopyran-4-Ones 2 Phenyl 3 Hydroxy Benzopyran 4 Ones 3-hydroxy-4-keto-Flavonoids 3 hydroxy 4 keto Flavonoids	flavonol
	quercetin	Dikvertin 3,3',4',5,7-Pentahydroxyflavone	3,3',4',5,7-Pentahydroxyflavone Dikvertin	3, 3', 4', 5, 7 pentahydroxyflavone ascorbic acid plus quercetin flavin hippuroflavin meletin meltin quercetine quercetol quercetole quercitin quertine sophoretin quercetin
	kaempferol			3, 4', 5, 7 tetrahydroxyflavone 3, 5, 7, 4' tetrahydroxyflavone 5, 7, 3, 4' tetrahydroxyflavone kaempferol
	galangin			3, 5, 7 trihydroxyflavone galangin
	fisetin		3,3',4',7-Tetrahydroxy-flavone 3,3',4',7-Tetrahydroxyflavone 5-Desoxy-quercetin 2-(3,4-dihydroxyphenyl)-3,7-dihydroxy-4H-1-benzopyran-4-one fisetinidin 2-(3,4-dihydroxyphenyl)-3,7-dihydroxy-1-benzopyrylium	3, 3', 4', 7 tetrahydroxyflavone fisidenolon 1521 fisetin
	myricetin			3, 3', 4', 5, 5', 7 hexahydroxyflavone cannabiscetin myricetol myricetin
	flavanol Flavanols flavan-3-ols flavan-3-ol	2-Phenyl-3-Hydroxy-Benzopyran-4-Ones 3 hydroxy 4 keto Flavonoids 2 Phenyl 3 Hydroxy Benzopyran 4 Ones 3-hydroxy-4-keto-Flavonoids	3-flavanol 3-flavanol (mixed isomers) 2H-1-benzopyran-3-ol, 3,4-dihydro-2-phenyl-	3-flavan-ol 3,4-dihydro-2-phenyl-2H-1-benzopyran-3-ol
	catechin	KB-53 KB 53 KB53 Catergen Z 7300 Cyanidanol-3 Cyanidanol 3 Catechuic Acid Cianidanol 3,3',4',5,7-Flavanpentol Catechinic Acid (+)-Cyanidanol (+)-Catechin Epicatechin (-)-Epicatechin (2R,3R)-2-(3,4-Dihydroxyphenyl)-3,5,7-chromanetriol 2H-1-Benzopyran-3,5,7-triol, 2-(3,4-dihydroxyphenyl)-3,4-dihydro-, (2R-cis)- Zyma (+)-Cyanidanol-3	(+)-Cyanidanol (+)-Catechin 3,3',4',5,7-Flavanpentol Catechinic Acid Catechuic Acid Cianidanol Catergen Cyanidanol-3 Cyanidanol 3 Epicatechin 2H-1-Benzopyran-3,5,7-triol, 2-(3,4-dihydroxyphenyl)-3,4-dihydro-, (2R-cis)- (-)-Epicatechin (2R,3R)-2-(3,4-Dihydroxyphenyl)-3,5,7-chromanetriol Zyma Z 7300 (+)-Cyanidanol-3 KB-53 KB53 KB 53	3 cyanidanol 3, 3', 4', 5, 7 flavanpentol catechinic acid catechuic acid catergen cathergene ciandiol ciandiol 3 cianidanol cianidanol monohydrate cianidanol tetrahydrate cianidol cyanidanol cyanidanol 3 cyanidol d catechin dextro catechine dextro cyanidanol 3 kb 53 catechin
	epicatechin			2 (3, 4 dihydroxyphenyl) 3, 4 dihydro 2h chromene 3, 5, 7 triol 2 (3, 4 dihydroxyphenyl) chroman 3, 5, 7 triol 3', 4', 5, 7 tetrahydroxyflavan 3 ol 3, 3', 4', 5, 7 pentahydroxyflavan eb 002 eb002 epm 01 epm01 epicatechin
	epigallocatechin		gallocatechin gallocatechol, (2S-trans)-isomer gallocatechol, (2R-trans)-isomer gallocatechol, (2R-cis)-isomer epigallocatechol epigallocatechin	gallocatechin, epi epigallocatechin
	flavanones flavanone	2 Phenyl Benzopyran 4 Ones 2-Phenyl-Benzopyran-4-Ones	2-Phenyl-Benzopyran-4-Ones 2 Phenyl Benzopyran 4 Ones
	hesperetin		3',5,7-trihydroxy-4'-methoxyflavanone (-)-hesperetin hesperitin	3', 5, 7 trihydroxy 4' methoxyflavanone 4' methoxy 3', 5, 7 trihydroxyflavanone hesperetine hesperitin hesperetin
	naringenin		4',5,7-trihydroxyflavanone BE 14348A BE-14348A naringenin-7-sulfate (2S)-naringenin	4', 5, 7 trihydroxyflavanone asahina be 14348a be14348a inubuse naringenin
	eriodictyol			3', 4', 5, 7 tetrahydroxyflavanone eriodictyol
	isosakuranetin
flavone flavones	2-Phenyl-2-Ene-Benzopyran-4-One Compounds		isoflavones isoflavone	3-Benzylchroman-4-One 3-Benzylidene-4-Chromanone 3 Benzylidene 4 Chromanones 3 Benzylchroman 4 Ones Homoisoflavone 3-Benzylchroman-4-Ones 3-Benzylidene-4-Chromanones 3 Benzylchroman 4 One 3 Benzylidene 4 Chromanone Homoisoflavones Isoflavone Derivatives Isoflavone Derivative Derivatives, Isoflavone Derivative, Isoflavone Isoflavone		flavononol flavononols	dihydroquercetin		Flavonols Flavonol	2-Phenyl-3-Hydroxy-Benzopyran-4-Ones 2 Phenyl 3 Hydroxy Benzopyran 4 Ones 3-hydroxy-4-keto-Flavonoids 3 hydroxy 4 keto Flavonoids		flavanol Flavanols flavan-3-ols flavan-3-ol	2-Phenyl-3-Hydroxy-Benzopyran-4-Ones 3 hydroxy 4 keto Flavonoids 2 Phenyl 3 Hydroxy Benzopyran 4 Ones 3-hydroxy-4-keto-Flavonoids		flavanones flavanone	2 Phenyl Benzopyran 4 Ones 2-Phenyl-Benzopyran-4-Ones		Flavonoids Flavonoid	Flavonoids 2-Phenyl-Chromene 2 Phenyl Benzopyran 2-Phenyl-Chromenes 2 Phenyl Chromenes 2-Phenyl-Benzopyrans Flavonoid 2 Phenyl Benzopyrans 2-Phenyl-Benzopyran 2 Phenyl Chromene Bioflavonoid Bioflavonoids
luteolin	flavone, 14C-labeled 2 phenyl (4h) 1 benzopyran 4 one 2 phenyl 4 oxo 4h 1 benzopyran 2 phenyl 4h 1 benzopyran 4 one 2 phenylchromone		genistein	Isoflavone Isoflavone Derivatives Derivatives, Isoflavone Isoflavone Derivative Derivative, Isoflavone Homoisoflavones 3-Benzylchroman-4-One 3 Benzylchroman 4 One 3-Benzylidene-4-Chromanone 3 Benzylidene 4 Chromanone 3-Benzylidene-4-Chromanones 3 Benzylidene 4 Chromanones 3-Benzylchroman-4-Ones 3 Benzylchroman 4 Ones Homoisoflavone		taxifolin	2, 3 dihydroquercetin 3, 3', 4', 5, 7 pentahydroxyflavanone 3, 5, 7, 3', 4' pentahydroxyflavanone dihydroquercetin distylin distyllin quercetin, 2, 3 dihydro taxifolin		quercetin	flavonol		catechin	3-flavanol 3-flavanol (mixed isomers) 2H-1-benzopyran-3-ol, 3,4-dihydro-2-phenyl-		hesperetin	2-Phenyl-Benzopyran-4-Ones 2 Phenyl Benzopyran 4 Ones			2-Phenyl-Chromene 2 Phenyl Chromene Flavonoid 2-Phenyl-Benzopyran 2 Phenyl Benzopyran 2-Phenyl-Benzopyrans 2 Phenyl Benzopyrans 2-Phenyl-Chromenes 2 Phenyl Chromenes Bioflavonoids Bioflavonoid
apigenin	flavone free diet phenylbenzo gamma pyrone flavone		genistin	3 phenylchromone isoflavone					kaempferol	Dikvertin 3,3',4',5,7-Pentahydroxyflavone		epicatechin	3-flavan-ol 3,4-dihydro-2-phenyl-2H-1-benzopyran-3-ol		naringenin	3',5,7-trihydroxy-4'-methoxyflavanone (-)-hesperetin hesperitin			flavonoid derivative flavonoids flavonoid
chrysin	Luteoline 3',4',5,7-Tetrahydroxyflavone 3',4',5,7-Tetrahydroxy-Flavone		daidzenin	Genestein					galangin	3,3',4',5,7-Pentahydroxyflavone Dikvertin		epigallocatechin	KB-53 KB 53 KB53 Catergen Z 7300 Cyanidanol-3 Cyanidanol 3 Catechuic Acid Cianidanol 3,3',4',5,7-Flavanpentol Catechinic Acid (+)-Cyanidanol (+)-Catechin Epicatechin (-)-Epicatechin (2R,3R)-2-(3,4-Dihydroxyphenyl)-3,5,7-chromanetriol 2H-1-Benzopyran-3,5,7-triol, 2-(3,4-dihydroxyphenyl)-3,4-dihydro-, (2R-cis)- Zyma (+)-Cyanidanol-3		eriodictyol	3', 5, 7 trihydroxy 4' methoxyflavanone 4' methoxy 3', 5, 7 trihydroxyflavanone hesperetine hesperitin hesperetin
	3',4',5,7-Tetrahydroxyflavone Luteoline 3',4',5,7-Tetrahydroxy-Flavone		daidzin	Genestein					fisetin	3, 3', 4', 5, 7 pentahydroxyflavone ascorbic acid plus quercetin flavin hippuroflavin meletin meltin quercetine quercetol quercetole quercitin quertine sophoretin quercetin			(+)-Cyanidanol (+)-Catechin 3,3',4',5,7-Flavanpentol Catechinic Acid Catechuic Acid Cianidanol Catergen Cyanidanol-3 Cyanidanol 3 Epicatechin 2H-1-Benzopyran-3,5,7-triol, 2-(3,4-dihydroxyphenyl)-3,4-dihydro-, (2R-cis)- (-)-Epicatechin (2R,3R)-2-(3,4-Dihydroxyphenyl)-3,5,7-chromanetriol Zyma Z 7300 (+)-Cyanidanol-3 KB-53 KB53 KB 53		isosakuranetin	4',5,7-trihydroxyflavanone BE 14348A BE-14348A naringenin-7-sulfate (2S)-naringenin
	5,7-dihydroxyflavone chrysine 5,7-dihydroxy-flavone		biochanin A	4', 5, 7 trihydroxyisoflavone 5, 7 dihydroxy 3 (4 hydroxyphenyl) 4 benzopyrone 5, 7 dihydroxy 3 (4 hydroxyphenyl) 4h 1 benzopyran 4 one 5, 7 dihydroxy 3 (4 hydroxyphenyl) 4h chromen 4 one 5, 7, 4' trihydroxyisoflavone bio 300 bio300 bonistein differenol a genestein genisteine genisteol nsc 36586 nsc36586 prunetol sophoricol genistein					myricetin	3, 4', 5, 7 tetrahydroxyflavone 3, 5, 7, 4' tetrahydroxyflavone 5, 7, 3, 4' tetrahydroxyflavone kaempferol			3 cyanidanol 3, 3', 4', 5, 7 flavanpentol catechinic acid catechuic acid catergen cathergene ciandiol ciandiol 3 cianidanol cianidanol monohydrate cianidanol tetrahydrate cianidol cyanidanol cyanidanol 3 cyanidol d catechin dextro catechine dextro cyanidanol 3 kb 53 catechin			4', 5, 7 trihydroxyflavanone asahina be 14348a be14348a inubuse naringenin
	5, 7 dihydroxyflavone chrysine dextro chrysin dextrochrysin chrysin		formononetin	genistein 7 dextro glucoside genistein 7 glucoside genistin						3, 5, 7 trihydroxyflavone galangin			2 (3, 4 dihydroxyphenyl) 3, 4 dihydro 2h chromene 3, 5, 7 triol 2 (3, 4 dihydroxyphenyl) chroman 3, 5, 7 triol 3', 4', 5, 7 tetrahydroxyflavan 3 ol 3, 3', 4', 5, 7 pentahydroxyflavan eb 002 eb002 epm 01 epm01 epicatechin
				7-O-glucosyl-4'-hydroxyisoflavone						3,3',4',7-Tetrahydroxy-flavone 3,3',4',7-Tetrahydroxyflavone 5-Desoxy-quercetin 2-(3,4-dihydroxyphenyl)-3,7-dihydroxy-4H-1-benzopyran-4-one fisetinidin 2-(3,4-dihydroxyphenyl)-3,7-dihydroxy-1-benzopyrylium			gallocatechin gallocatechol, (2S-trans)-isomer gallocatechol, (2R-trans)-isomer gallocatechol, (2R-cis)-isomer epigallocatechol epigallocatechin
				daidzein 7 glucoside daidzein 7 o beta d glucoside daidzin						3, 3', 4', 7 tetrahydroxyflavone fisidenolon 1521 fisetin			gallocatechin, epi epigallocatechin
				genistein 4-methyl ether biochanin A, 14C-labeled						3, 3', 4', 5, 5', 7 hexahydroxyflavone cannabiscetin myricetol myricetin
				5, 7 dihydroxy 4' methoxyisoflavone biochamin a biochanin biochaninine a genistein 4' methyl ether olmelin biochanin A
				formononetin, 4-(14)C-labeled
				7 hydroxy 4' methoxyisoflavone formonetin formononetine ononein formononetin
flavone	2-Phenyl-2-Ene-Benzopyran-4-One Compounds		isoflavones	3-Benzylchroman-4-One		flavononol	dihydroquercetin		Flavonols	2-Phenyl-3-Hydroxy-Benzopyran-4-Ones		flavanol	2-Phenyl-3-Hydroxy-Benzopyran-4-Ones		flavanones	2 Phenyl Benzopyran 4 Ones		Flavonoids	Flavonoids
flavones	flavone, 14C-labeled		isoflavone	3-Benzylidene-4-Chromanone		flavononols	2, 3 dihydroquercetin		Flavonol	2 Phenyl 3 Hydroxy Benzopyran 4 Ones		Flavanols	3 hydroxy 4 keto Flavonoids		flavanone	2-Phenyl-Benzopyran-4-Ones		Flavonoid	2-Phenyl-Chromene
luteolin	2 phenyl (4h) 1 benzopyran 4 one		genistein	3 Benzylidene 4 Chromanones		taxifolin	3, 3', 4', 5, 7 pentahydroxyflavanone		quercetin	3-hydroxy-4-keto-Flavonoids		flavan-3-ols	2 Phenyl 3 Hydroxy Benzopyran 4 Ones		hesperetin	2-Phenyl-Benzopyran-4-Ones			2 Phenyl Benzopyran
apigenin	2 phenyl 4 oxo 4h 1 benzopyran		genistin	3 Benzylchroman 4 Ones			3, 5, 7, 3', 4' pentahydroxyflavanone		kaempferol	3 hydroxy 4 keto Flavonoids		flavan-3-ol	3-hydroxy-4-keto-Flavonoids		naringenin	2 Phenyl Benzopyran 4 Ones			2-Phenyl-Chromenes
chrysin	2 phenyl 4h 1 benzopyran 4 one		daidzenin	Homoisoflavone			dihydroquercetin		galangin	flavonol		catechin	3-flavanol		eriodictyol	3',5,7-trihydroxy-4'-methoxyflavanone			2 Phenyl Chromenes
	2 phenylchromone		daidzin	3-Benzylchroman-4-Ones			distylin		fisetin	Dikvertin		epicatechin	3-flavanol (mixed isomers)		isosakuranetin	(-)-hesperetin			2-Phenyl-Benzopyrans
	flavone free diet		biochanin A	3-Benzylidene-4-Chromanones			distyllin		myricetin	3,3',4',5,7-Pentahydroxyflavone		epigallocatechin	2H-1-benzopyran-3-ol, 3,4-dihydro-2-phenyl-			hesperitin			Flavonoid
	phenylbenzo gamma pyrone		formononetin	3 Benzylchroman 4 One			quercetin, 2, 3 dihydro			3,3',4',5,7-Pentahydroxyflavone			3-flavan-ol			3', 5, 7 trihydroxy 4' methoxyflavanone			2 Phenyl Benzopyrans
	flavone			3 Benzylidene 4 Chromanone			taxifolin			Dikvertin			3,4-dihydro-2-phenyl-2H-1-benzopyran-3-ol			4' methoxy 3', 5, 7 trihydroxyflavanone			2-Phenyl-Benzopyran
	Luteoline			Homoisoflavones						3, 3', 4', 5, 7 pentahydroxyflavone			KB-53			hesperetine			2 Phenyl Chromene
	3',4',5,7-Tetrahydroxyflavone			Isoflavone Derivatives						ascorbic acid plus quercetin			KB 53			hesperitin			Bioflavonoid
	3',4',5,7-Tetrahydroxy-Flavone			Isoflavone Derivative						flavin			KB53			hesperetin			Bioflavonoids
	3',4',5,7-Tetrahydroxyflavone			Derivatives, Isoflavone						hippuroflavin			Catergen			4',5,7-trihydroxyflavanone			2-Phenyl-Chromene
	Luteoline			Derivative, Isoflavone						meletin			Z 7300			BE 14348A			2 Phenyl Chromene
	3',4',5,7-Tetrahydroxy-Flavone			Isoflavone						meltin			Cyanidanol-3			BE-14348A			Flavonoid
	5,7-dihydroxyflavone			Isoflavone						quercetine			Cyanidanol 3			naringenin-7-sulfate			2-Phenyl-Benzopyran
	chrysine			Isoflavone Derivatives						quercetol			Catechuic Acid			(2S)-naringenin			2 Phenyl Benzopyran
	5,7-dihydroxy-flavone			Derivatives, Isoflavone						quercetole			Cianidanol			4', 5, 7 trihydroxyflavanone			2-Phenyl-Benzopyrans
	5, 7 dihydroxyflavone			Isoflavone Derivative						quercitin			3,3',4',5,7-Flavanpentol			asahina			2 Phenyl Benzopyrans
	chrysine			Derivative, Isoflavone						quertine			Catechinic Acid			be 14348a			2-Phenyl-Chromenes
	dextro chrysin			Homoisoflavones						sophoretin			(+)-Cyanidanol			be14348a			2 Phenyl Chromenes
	dextrochrysin			3-Benzylchroman-4-One						quercetin			(+)-Catechin			inubuse			Bioflavonoids
	chrysin			3 Benzylchroman 4 One						3, 4', 5, 7 tetrahydroxyflavone			Epicatechin			naringenin			Bioflavonoid
				3-Benzylidene-4-Chromanone						3, 5, 7, 4' tetrahydroxyflavone			(-)-Epicatechin						flavonoid derivative
				3 Benzylidene 4 Chromanone						5, 7, 3, 4' tetrahydroxyflavone			(2R,3R)-2-(3,4-Dihydroxyphenyl)-3,5,7-chromanetriol						flavonoids
				3-Benzylidene-4-Chromanones						kaempferol			2H-1-Benzopyran-3,5,7-triol, 2-(3,4-dihydroxyphenyl)-3,4-dihydro-, (2R-cis)-						flavonoid
				3 Benzylidene 4 Chromanones						3, 5, 7 trihydroxyflavone			Zyma
				3-Benzylchroman-4-Ones						galangin			(+)-Cyanidanol-3
				3 Benzylchroman 4 Ones						3,3',4',7-Tetrahydroxy-flavone			(+)-Cyanidanol
				Homoisoflavone						3,3',4',7-Tetrahydroxyflavone			(+)-Catechin
				3 phenylchromone						5-Desoxy-quercetin			3,3',4',5,7-Flavanpentol
				isoflavone						2-(3,4-dihydroxyphenyl)-3,7-dihydroxy-4H-1-benzopyran-4-one			Catechinic Acid
				Genestein						fisetinidin			Catechuic Acid
				Genestein						2-(3,4-dihydroxyphenyl)-3,7-dihydroxy-1-benzopyrylium			Cianidanol
				4', 5, 7 trihydroxyisoflavone						3, 3', 4', 7 tetrahydroxyflavone			Catergen
				5, 7 dihydroxy 3 (4 hydroxyphenyl) 4 benzopyrone						fisidenolon 1521			Cyanidanol-3
				5, 7 dihydroxy 3 (4 hydroxyphenyl) 4h 1 benzopyran 4 one						fisetin			Cyanidanol 3
				5, 7 dihydroxy 3 (4 hydroxyphenyl) 4h chromen 4 one						3, 3', 4', 5, 5', 7 hexahydroxyflavone			Epicatechin
				5, 7, 4' trihydroxyisoflavone						cannabiscetin			2H-1-Benzopyran-3,5,7-triol, 2-(3,4-dihydroxyphenyl)-3,4-dihydro-, (2R-cis)-
				bio 300						myricetol			(-)-Epicatechin
				bio300						myricetin			(2R,3R)-2-(3,4-Dihydroxyphenyl)-3,5,7-chromanetriol
				bonistein									Zyma
				differenol a									Z 7300
				genestein									(+)-Cyanidanol-3
				genisteine									KB-53
				genisteol									KB53
				nsc 36586									KB 53
				nsc36586									3 cyanidanol
				prunetol									3, 3', 4', 5, 7 flavanpentol
				sophoricol									catechinic acid
				genistein									catechuic acid
				genistein 7 dextro glucoside									catergen
				genistein 7 glucoside									cathergene
				genistin									ciandiol
				7-O-glucosyl-4'-hydroxyisoflavone									ciandiol 3
				daidzein 7 glucoside									cianidanol
				daidzein 7 o beta d glucoside									cianidanol monohydrate
				daidzin									cianidanol tetrahydrate
				genistein 4-methyl ether									cianidol
				biochanin A, 14C-labeled									cyanidanol
				5, 7 dihydroxy 4' methoxyisoflavone									cyanidanol 3
				biochamin a									cyanidol
				biochanin									d catechin
				biochaninine a									dextro catechine
				genistein 4' methyl ether									dextro cyanidanol 3
				olmelin									kb 53
				biochanin A									catechin
				formononetin, 4-(14)C-labeled									2 (3, 4 dihydroxyphenyl) 3, 4 dihydro 2h chromene 3, 5, 7 triol
				7 hydroxy 4' methoxyisoflavone									2 (3, 4 dihydroxyphenyl) chroman 3, 5, 7 triol
				formonetin									3', 4', 5, 7 tetrahydroxyflavan 3 ol
				formononetine									3, 3', 4', 5, 7 pentahydroxyflavan
				ononein									eb 002
				formononetin									eb002
													epm 01
													epm01
													epicatechin
													gallocatechin
													gallocatechol, (2S-trans)-isomer
													gallocatechol, (2R-trans)-isomer
													gallocatechol, (2R-cis)-isomer
													epigallocatechol
													epigallocatechin
													gallocatechin, epi
													epigallocatechin

[truncated: 2 more sheets: 7, 8]
