# Supplementary material for: Polyphenols and Neurodegenerative Diseases: Knowledge-Mining Insights, Mechanistic Evidence, and Emerging Nutritional Applications
Source: Nutrients. 2026 Feb 12;18(4):602. doi: 10.3390/nu18040602 (PMC12943002; doi:10.3390/nu18040602)
Supplement: Supplementary file 1 [file nutrients-18-00602-s001.zip › Supplementary File S1/wos-search-history.xlsx]

## Sheet: data
Entitlements	#	Search Query	Database	Results	Date Run
- WOS.IC: 1993 to 2024 - WOS.CCR: 1986 to 2024 - WOS.SCI: 1995 to 2024 - WOS.AHCI: 2000 to 2024 - WOS.BHCI: 2005 to 2024 - WOS.BSCI: 2005 to 2024 - WOS.ESCI: 2005 to 2024 - WOS.ISTP: 1995 to 2024 - WOS.SSCI: 2000 to 2024 - WOS.ISSHP: 1995 to 2024	1	ts=(“flavone” OR “flavones” OR “luteolin” OR “apigenin” OR “chrysin” OR “2-Phenyl-2-Ene-Benzopyran-4-One Compounds” OR “flavone, 14C-labeled” OR “2 phenyl (4h) 1 benzopyran 4 one” OR “2 phenyl 4 oxo 4h 1 benzopyran” OR “2 phenyl 4h 1 benzopyran 4 one” OR “2 phenylchromone” OR “flavone free diet” OR “phenylbenzo gamma pyrone” OR “flavone” OR “Luteoline” OR “3',4',5,7-Tetrahydroxyflavone” OR “3',4'…	Web of Science Core Collection	26877	Fri Jan 3 2025 15:16:18 GMT+0800
- WOS.IC: 1993 to 2024 - WOS.CCR: 1986 to 2024 - WOS.SCI: 1995 to 2024 - WOS.AHCI: 2000 to 2024 - WOS.BHCI: 2005 to 2024 - WOS.BSCI: 2005 to 2024 - WOS.ESCI: 2005 to 2024 - WOS.ISTP: 1995 to 2024 - WOS.SSCI: 2000 to 2024 - WOS.ISSHP: 1995 to 2024	2	ts=(“isoflavones” OR “isoflavone” OR “genistein” OR “genistin” OR “daidzenin” OR “daidzin” OR “biochanin A” OR “formononetin” OR “3-Benzylchroman-4-One” OR “3-Benzylidene-4-Chromanone” OR “3 Benzylidene 4 Chromanones” OR “3 Benzylchroman 4 Ones” OR “Homoisoflavone” OR “3-Benzylchroman-4-Ones” OR “3-Benzylidene-4-Chromanones” OR “3 Benzylchroman 4 One” OR “3 Benzylidene 4 Chromanone” OR “Homoisofl…	Web of Science Core Collection	27908	Fri Jan 3 2025 15:16:38 GMT+0800
- WOS.IC: 1993 to 2024 - WOS.CCR: 1986 to 2024 - WOS.SCI: 1995 to 2024 - WOS.AHCI: 2000 to 2024 - WOS.BHCI: 2005 to 2024 - WOS.BSCI: 2005 to 2024 - WOS.ESCI: 2005 to 2024 - WOS.ISTP: 1995 to 2024 - WOS.SSCI: 2000 to 2024 - WOS.ISSHP: 1995 to 2024	3	ts=(“flavononol” OR “flavononols” OR “taxifolin” OR “dihydroquercetin” OR “2, 3 dihydroquercetin” OR “3, 3', 4', 5, 7 pentahydroxyflavanone” OR “3, 5, 7, 3', 4' pentahydroxyflavanone” OR “dihydroquercetin” OR “distylin” OR “distyllin” OR “quercetin, 2, 3 dihydro” OR “taxifolin”) Editions: WOS.SCI	Web of Science Core Collection	1862	Fri Jan 3 2025 15:17:02 GMT+0800
- WOS.IC: 1993 to 2024 - WOS.CCR: 1986 to 2024 - WOS.SCI: 1995 to 2024 - WOS.AHCI: 2000 to 2024 - WOS.BHCI: 2005 to 2024 - WOS.BSCI: 2005 to 2024 - WOS.ESCI: 2005 to 2024 - WOS.ISTP: 1995 to 2024 - WOS.SSCI: 2000 to 2024 - WOS.ISSHP: 1995 to 2024	4	ts=(“Flavonols” OR “Flavonol” OR “quercetin” OR “kaempferol” OR “galangin” OR “fisetin” OR “myricetin” OR “2-Phenyl-3-Hydroxy-Benzopyran-4-Ones” OR “2 Phenyl 3 Hydroxy Benzopyran 4 Ones” OR “3-hydroxy-4-keto-Flavonoids” OR “3 hydroxy 4 keto Flavonoids” OR “flavonol” OR “Dikvertin” OR “3,3',4',5,7-Pentahydroxyflavone” OR “3,3',4',5,7-Pentahydroxyflavone” OR “Dikvertin” OR “3, 3', 4', 5, 7 pentahyd…	Web of Science Core Collection	70027	Fri Jan 3 2025 15:17:20 GMT+0800
- WOS.IC: 1993 to 2024 - WOS.CCR: 1986 to 2024 - WOS.SCI: 1995 to 2024 - WOS.AHCI: 2000 to 2024 - WOS.BHCI: 2005 to 2024 - WOS.BSCI: 2005 to 2024 - WOS.ESCI: 2005 to 2024 - WOS.ISTP: 1995 to 2024 - WOS.SSCI: 2000 to 2024 - WOS.ISSHP: 1995 to 2024	5	ts=(“flavanol” OR “Flavanols” OR “flavan-3-ols” OR “flavan-3-ol” OR “catechin” OR “epicatechin” OR “epigallocatechin” OR “2-Phenyl-3-Hydroxy-Benzopyran-4-Ones” OR “3 hydroxy 4 keto Flavonoids” OR “2 Phenyl 3 Hydroxy Benzopyran 4 Ones” OR “3-hydroxy-4-keto-Flavonoids” OR “3-flavanol” OR “3-flavanol (mixed isomers)” OR “2H-1-benzopyran-3-ol, 3,4-dihydro-2-phenyl-” OR “3-flavan-ol” OR “3,4-dihydro-2…	Web of Science Core Collection	34328	Fri Jan 3 2025 15:17:37 GMT+0800
- WOS.IC: 1993 to 2024 - WOS.CCR: 1986 to 2024 - WOS.SCI: 1995 to 2024 - WOS.AHCI: 2000 to 2024 - WOS.BHCI: 2005 to 2024 - WOS.BSCI: 2005 to 2024 - WOS.ESCI: 2005 to 2024 - WOS.ISTP: 1995 to 2024 - WOS.SSCI: 2000 to 2024 - WOS.ISSHP: 1995 to 2024	6	ts=(“flavanones” OR “flavanone” OR “hesperetin” OR “naringenin” OR “eriodictyol” OR “isosakuranetin” OR “2 Phenyl Benzopyran 4 Ones” OR “2-Phenyl-Benzopyran-4-Ones” OR “2-Phenyl-Benzopyran-4-Ones” OR “2 Phenyl Benzopyran 4 Ones” OR “3,5,7-trihydroxy-4'-methoxyflavanone” OR “(-)-hesperetin” OR “hesperitin” OR “3, 5, 7 trihydroxy 4' methoxyflavanone” OR “4' methoxy 3, 5, 7 trihydroxyflavanone” OR “…	Web of Science Core Collection	12807	Fri Jan 3 2025 15:17:52 GMT+0800
- WOS.IC: 1993 to 2024 - WOS.CCR: 1986 to 2024 - WOS.SCI: 1995 to 2024 - WOS.AHCI: 2000 to 2024 - WOS.BHCI: 2005 to 2024 - WOS.BSCI: 2005 to 2024 - WOS.ESCI: 2005 to 2024 - WOS.ISTP: 1995 to 2024 - WOS.SSCI: 2000 to 2024 - WOS.ISSHP: 1995 to 2024	7	ts=(“Flavonoids” OR “Flavonoid” OR “Flavonoids” OR “2-Phenyl-Chromene” OR “2 Phenyl Benzopyran” OR “2-Phenyl-Chromenes” OR “2 Phenyl Chromenes” OR “2-Phenyl-Benzopyrans” OR “Flavonoid” OR “2 Phenyl Benzopyrans” OR “2-Phenyl-Benzopyran” OR “2 Phenyl Chromene” OR “Bioflavonoid” OR “Bioflavonoids” OR “2-Phenyl-Chromene” OR “2 Phenyl Chromene” OR “Flavonoid” OR “2-Phenyl-Benzopyran” OR “2 Phenyl Benz…	Web of Science Core Collection	125784	Fri Jan 3 2025 15:18:10 GMT+0800
- WOS.IC: 1993 to 2024 - WOS.CCR: 1986 to 2024 - WOS.SCI: 1995 to 2024 - WOS.AHCI: 2000 to 2024 - WOS.BHCI: 2005 to 2024 - WOS.BSCI: 2005 to 2024 - WOS.ESCI: 2005 to 2024 - WOS.ISTP: 1995 to 2024 - WOS.SSCI: 2000 to 2024 - WOS.ISSHP: 1995 to 2024	8	ts=(“phenolic acid” OR “phenolic acids” OR “cinnamic acid” OR “p-coumaric acid” OR “syringic acid” OR “protocatechuic acid” OR “ferulic acid” OR “sinapic acid” OR “gentisic acid” OR “vanillic acid” OR “caffeic acid” OR “gallic acid” OR “Chlorogenic Acid” OR “Salicylic Acid” OR “Acid, p-Hydroxy-m-methoxy-benzoic” OR “p Hydroxy m methoxy benzoic Acid” OR “Acid, 4-Hydroxy-3-methoxybenzoic” OR “p-Hyd…	Web of Science Core Collection	154058	Fri Jan 3 2025 15:18:31 GMT+0800
- WOS.IC: 1993 to 2024 - WOS.CCR: 1986 to 2024 - WOS.SCI: 1995 to 2024 - WOS.AHCI: 2000 to 2024 - WOS.BHCI: 2005 to 2024 - WOS.BSCI: 2005 to 2024 - WOS.ESCI: 2005 to 2024 - WOS.ISTP: 1995 to 2024 - WOS.SSCI: 2000 to 2024 - WOS.ISSHP: 1995 to 2024	9	ts=(“Tannins” OR “Tannin” OR “procyanidins” OR “catechin” OR “afzelechin” OR “gallocatechin” OR “ellagic acid” OR “gallic acid” OR “gallotannin” OR “ellagitannin” OR “hexahydroxydiphenic acid” OR “Tannin” OR “Procyanidins” OR “Condensed Tannins” OR “Condensed Tannin” OR “Tannins, Condensed” OR “Tannin, Condensed” OR “Anthocyanidin Polymers” OR “Polymers, Anthocyanidin” OR “Epicatechin” OR “(2R,3R…	Web of Science Core Collection	81272	Fri Jan 3 2025 15:18:49 GMT+0800
- WOS.IC: 1993 to 2024 - WOS.CCR: 1986 to 2024 - WOS.SCI: 1995 to 2024 - WOS.AHCI: 2000 to 2024 - WOS.BHCI: 2005 to 2024 - WOS.BSCI: 2005 to 2024 - WOS.ESCI: 2005 to 2024 - WOS.ISTP: 1995 to 2024 - WOS.SSCI: 2000 to 2024 - WOS.ISSHP: 1995 to 2024	10	ts=(“lignans” OR “lignan” OR “sesamin” OR “silymarin” OR “niranthin” OR “rubrifloralignan A” OR “bicyclol” OR “phillygenin” OR “clemastanin B” OR “isatindolignanoside A” OR “diphyllin” OR “hinokinin” OR “yatein” OR “secoisolariciresinol” OR “Neolignan” OR “Neolignans” OR “Lignan” OR “Karsil” OR “Legalon” OR “Silimarin” OR “Carsil” OR “Lignan” OR “Neolignans” OR “Neolignan” OR “asarinin” OR “epise…	Web of Science Core Collection	19471	Fri Jan 3 2025 15:19:06 GMT+0800
- WOS.IC: 1993 to 2024 - WOS.CCR: 1986 to 2024 - WOS.SCI: 1995 to 2024 - WOS.AHCI: 2000 to 2024 - WOS.BHCI: 2005 to 2024 - WOS.BSCI: 2005 to 2024 - WOS.ESCI: 2005 to 2024 - WOS.ISTP: 1995 to 2024 - WOS.SSCI: 2000 to 2024 - WOS.ISSHP: 1995 to 2024	11	ts=(“anthocyanidins” OR “anthocyanidin” OR “anthocyanin” OR “Anthocyanins” OR “cyanidin” OR “delphinidin” OR “pelargonidin” OR “peonidin” OR “petunidin” OR “malvidin” OR “Anthocyanin” OR “Leucoanthocyanidins” OR “Anthocyanidins” OR “Anthocyanidin” OR “Anthocyanin” OR “Anthocyanidins” OR “Anthocyanidin” OR “Leucoanthocyanidins” OR “cyanidin ion” OR “flavylium, 3,3',4',5,7-pentahydroxy-” OR “3,5,7,…	Web of Science Core Collection	42424	Fri Jan 3 2025 15:19:22 GMT+0800
- WOS.IC: 1993 to 2024 - WOS.CCR: 1986 to 2024 - WOS.SCI: 1995 to 2024 - WOS.AHCI: 2000 to 2024 - WOS.BHCI: 2005 to 2024 - WOS.BSCI: 2005 to 2024 - WOS.ESCI: 2005 to 2024 - WOS.ISTP: 1995 to 2024 - WOS.SSCI: 2000 to 2024 - WOS.ISSHP: 1995 to 2024	12	ts=(“anthraquinones” OR “anthraquinone” OR “physcion” OR “chrysophanol” OR “aloe-emodin” OR “rhein” OR “Anthracenedione” OR “Compound, Anthraquinone” OR “Anthraquinone” OR “Anthraquinone Derivatives” OR “Anthraquinone Compounds” OR “Anthracenediones; Anthranoids” OR “Anthranoid; Anthraquinone Derivative” OR “Derivative, Anthraquinone” OR “Anthraquinone Compound” OR “Dianthrones” OR “Dianthraquino…	Web of Science Core Collection	16779	Fri Jan 3 2025 15:19:39 GMT+0800
- WOS.IC: 1993 to 2024 - WOS.CCR: 1986 to 2024 - WOS.SCI: 1995 to 2024 - WOS.AHCI: 2000 to 2024 - WOS.BHCI: 2005 to 2024 - WOS.BSCI: 2005 to 2024 - WOS.ESCI: 2005 to 2024 - WOS.ISTP: 1995 to 2024 - WOS.SSCI: 2000 to 2024 - WOS.ISSHP: 1995 to 2024	13	ts=(“coumarins” OR “coumarin” OR “osthole” OR “anthogenol” OR “ammoresinol” OR “phellodenol” OR “Derivative, Coumarin” OR “Coumarines” OR “1,2-Benzopyrone Derivatives” OR “1,2 Benzo Pyrones” OR “Derivatives, 1,2-Benzopyrone” OR “Benzopyran 2 ones” OR “Benzopyran-2-ones” OR “1,2 Benzopyrones” OR “1,2 Benzopyrone Derivatives” OR “Coumarin Derivatives” OR “Derivatives, Coumarin” OR “1,2-Benzo-Pyrone…	Web of Science Core Collection	30973	Fri Jan 3 2025 15:19:56 GMT+0800
- WOS.IC: 1993 to 2024 - WOS.CCR: 1986 to 2024 - WOS.SCI: 1995 to 2024 - WOS.AHCI: 2000 to 2024 - WOS.BHCI: 2005 to 2024 - WOS.BSCI: 2005 to 2024 - WOS.ESCI: 2005 to 2024 - WOS.ISTP: 1995 to 2024 - WOS.SSCI: 2000 to 2024 - WOS.ISSHP: 1995 to 2024	14	ts=(“stilbenes” OR “stilbene” OR “Resveratrol” OR “piceatannol” OR “rhapontigenin” OR “isorhapontigenin” OR “pinosylvin” OR “pterostilbene” OR “Stilbene Derivatives” OR “Stilbene Derivative” OR “Derivatives, Stilbene” OR “Stilbenoid” OR “Derivative, Stilbene” OR “Stilbene” OR “Stilbenoids” OR “3,5,4'-Trihydroxystilbene” OR “3,4',5-Stilbenetriol” OR “3,4',5-Trihydroxystilbene” OR “Resveratrol, (Z)…	Web of Science Core Collection	39811	Fri Jan 3 2025 15:20:16 GMT+0800
- WOS.IC: 1993 to 2024 - WOS.CCR: 1986 to 2024 - WOS.SCI: 1995 to 2024 - WOS.AHCI: 2000 to 2024 - WOS.BHCI: 2005 to 2024 - WOS.BSCI: 2005 to 2024 - WOS.ESCI: 2005 to 2024 - WOS.ISTP: 1995 to 2024 - WOS.SSCI: 2000 to 2024 - WOS.ISSHP: 1995 to 2024	15	ts=(“Polyphenols” OR “Polyphenol” OR “Provinols” OR “Polyphenols” OR “Polyphenol” OR “Provinols” OR “Polyphenol” OR “Provinols” OR “polyphenol component” OR “polyphenols” OR “polyphenol”) Editions: WOS.SCI	Web of Science Core Collection	91150	Fri Jan 3 2025 15:20:33 GMT+0800
- WOS.IC: 1993 to 2024 - WOS.CCR: 1986 to 2024 - WOS.SCI: 1995 to 2024 - WOS.AHCI: 2000 to 2024 - WOS.BHCI: 2005 to 2024 - WOS.BSCI: 2005 to 2024 - WOS.ESCI: 2005 to 2024 - WOS.ISTP: 1995 to 2024 - WOS.SSCI: 2000 to 2024 - WOS.ISSHP: 1995 to 2024	16	ts=(“Lewy Body Disease” OR “Lewy Body Disease” OR “Diffuse Lewy Body Disease” OR “Lewy Body Disease, Diffuse” OR “Lewy Body Type Senile Dementia” OR “Lewy Body Disease, Cortical” OR “Dementia, Lewy Body” OR “Cortical Lewy Body Disease” OR “Lewy Body Dementia” OR “Lewy Body Disease” OR “Diffuse Lewy Body Disease” OR “Lewy Body Dementia” OR “Cortical Lewy Body Disease” OR “Lewy Body Disease, Cortic…	Web of Science Core Collection	9255	Fri Jan 3 2025 15:21:07 GMT+0800
- WOS.IC: 1993 to 2024 - WOS.CCR: 1986 to 2024 - WOS.SCI: 1995 to 2024 - WOS.AHCI: 2000 to 2024 - WOS.BHCI: 2005 to 2024 - WOS.BSCI: 2005 to 2024 - WOS.ESCI: 2005 to 2024 - WOS.ISTP: 1995 to 2024 - WOS.SSCI: 2000 to 2024 - WOS.ISSHP: 1995 to 2024	17	ts=(“Frontotemporal Dementia” OR “Semantic Dementia” OR “Dementia, Semantic” OR “Semantic Dementias” OR “Dementias, Semantic” OR “Disinhibition-Dementia-Parkinsonism-Amytrophy Complex” OR “GRN-Related Frontotemporal Dementias” OR “Ubiquitin-Positive Frontotemporal Dementias” OR “Frontotemporal Lobe Dementias (FLDEM)” OR “Wilhelmsen-Lynch Disease” OR “HDDD1” OR “Dementias, Ubiquitin-Positive Front…	Web of Science Core Collection	19607	Fri Jan 3 2025 15:21:26 GMT+0800
- WOS.IC: 1993 to 2024 - WOS.CCR: 1986 to 2024 - WOS.SCI: 1995 to 2024 - WOS.AHCI: 2000 to 2024 - WOS.BHCI: 2005 to 2024 - WOS.BSCI: 2005 to 2024 - WOS.ESCI: 2005 to 2024 - WOS.ISTP: 1995 to 2024 - WOS.SSCI: 2000 to 2024 - WOS.ISSHP: 1995 to 2024	18	ts=(“Prion Diseases” OR “Human Transmissible Spongiform Encephalopathies, Inherited” OR “Inherited Human Transmissible Spongiform Encephalopathies” OR “Transmissible Dementias” OR “Encephalopathies, Spongiform, Transmissible” OR “Dementia, Transmissible” OR “Prion-Induced Disorder” OR “Encephalopathies, Transmissible Spongiform” OR “Disorders, Prion-Induced” OR “Prion Induced Disorder” OR “Prion-…	Web of Science Core Collection	10152	Fri Jan 3 2025 15:21:46 GMT+0800
- WOS.IC: 1993 to 2024 - WOS.CCR: 1986 to 2024 - WOS.SCI: 1995 to 2024 - WOS.AHCI: 2000 to 2024 - WOS.BHCI: 2005 to 2024 - WOS.BSCI: 2005 to 2024 - WOS.ESCI: 2005 to 2024 - WOS.ISTP: 1995 to 2024 - WOS.SSCI: 2000 to 2024 - WOS.ISSHP: 1995 to 2024	19	ts=(“Alzheimer Disease” OR “Presenile Dementia” OR “Dementia, Presenile” OR “Alzheimer's Disease, Focal Onset” OR “Focal Onset Alzheimer's Disease” OR “Alzheimer Disease, Late Onset” OR “Late Onset Alzheimer Disease” OR “Senile Dementia, Acute Confusional” OR “Acute Confusional Senile Dementia” OR “Alzheimer Disease, Familial (FAD)” OR “Familial Alzheimer Disease (FAD)” OR “Familial Alzheimer Dis…	Web of Science Core Collection	259864	Fri Jan 3 2025 15:22:13 GMT+0800
- WOS.IC: 1993 to 2024 - WOS.CCR: 1986 to 2024 - WOS.SCI: 1995 to 2024 - WOS.AHCI: 2000 to 2024 - WOS.BHCI: 2005 to 2024 - WOS.BSCI: 2005 to 2024 - WOS.ESCI: 2005 to 2024 - WOS.ISTP: 1995 to 2024 - WOS.SSCI: 2000 to 2024 - WOS.ISSHP: 1995 to 2024	20	ts=(“Amyotrophic Lateral Sclerosis” OR “Motor Neuron Disease, Amyotrophic Lateral Sclerosis” OR “Gehrigs Disease” OR “Lou Gehrig Disease” OR “ALS Amyotrophic Lateral Sclerosis” OR “Charcot Disease” OR “Gehrig Disease” OR “Disease, Lou-Gehrigs” OR “Lou-Gehrigs Disease” OR “ALS - Amyotrophic Lateral Sclerosis” OR “Lou Gehrig's Disease” OR “Gehrig's Disease” OR “Sclerosis, Amyotrophic Lateral” OR “G…	Web of Science Core Collection	39449	Fri Jan 3 2025 15:22:55 GMT+0800
- WOS.IC: 1993 to 2024 - WOS.CCR: 1986 to 2024 - WOS.SCI: 1995 to 2024 - WOS.AHCI: 2000 to 2024 - WOS.BHCI: 2005 to 2024 - WOS.BSCI: 2005 to 2024 - WOS.ESCI: 2005 to 2024 - WOS.ISTP: 1995 to 2024 - WOS.SSCI: 2000 to 2024 - WOS.ISSHP: 1995 to 2024	21	ts=(“Huntington Disease” OR “Huntington chorea” OR “Huntington Disease, Juvenile-Onset” OR “Juvenile Onset Huntington Disease” OR “Huntington Disease, Juvenile” OR “Huntington Disease, Juvenile Onset” OR “Juvenile Huntington Disease” OR “Juvenile-Onset Huntington Disease” OR “Late Onset Huntington Disease” OR “Huntington Disease, Late-Onset” OR “Huntington Disease, Late Onset” OR “Late-Onset Hunt…	Web of Science Core Collection	20363	Fri Jan 3 2025 15:23:26 GMT+0800
- WOS.IC: 1993 to 2024 - WOS.CCR: 1986 to 2024 - WOS.SCI: 1995 to 2024 - WOS.AHCI: 2000 to 2024 - WOS.BHCI: 2005 to 2024 - WOS.BSCI: 2005 to 2024 - WOS.ESCI: 2005 to 2024 - WOS.ISTP: 1995 to 2024 - WOS.SSCI: 2000 to 2024 - WOS.ISSHP: 1995 to 2024	22	ts=(“Parkinsonian Disorders” OR “Parkinsonism, Familial Juvenile” OR “Familial Juvenile Parkinsonism” OR “Juvenile Parkinsonism, Familial” OR “Recessive Parkinsonism, Autosomal” OR “Parkinsonism, Autosomal Recessive” OR “Autosomal Recessive Parkinsonism” OR “Juvenile Parkinsonism” OR “Parkinsonisms, Juvenile” OR “Juvenile Parkinson Disease” OR “Juvenile Parkinsonisms” OR “Parkinsonism, Juvenile” …	Web of Science Core Collection	23396	Fri Jan 3 2025 15:23:59 GMT+0800
- WOS.IC: 1993 to 2024 - WOS.CCR: 1986 to 2024 - WOS.SCI: 1995 to 2024 - WOS.AHCI: 2000 to 2024 - WOS.BHCI: 2005 to 2024 - WOS.BSCI: 2005 to 2024 - WOS.ESCI: 2005 to 2024 - WOS.ISTP: 1995 to 2024 - WOS.SSCI: 2000 to 2024 - WOS.ISSHP: 1995 to 2024	23	ts=(“Neurodegenerative Diseases” OR “Neurologic Disorders, Degenerative” OR “Degenerative Diseases, Nervous System” OR “Neurologic Disorder, Degenerative” OR “Neurodegenerative Disorders” OR “Neurodegenerative Disease” OR “Degenerative Conditions, Neurologic” OR “Degenerative Neurologic Disease” OR “Neurologic Degenerative Conditions” OR “Nervous System Degenerative Diseases” OR “Neurologic Degen…	Web of Science Core Collection	107950	Fri Jan 3 2025 15:24:38 GMT+0800
- WOS.IC: 1993 to 2024 - WOS.CCR: 1986 to 2024 - WOS.SCI: 1995 to 2024 - WOS.AHCI: 2000 to 2024 - WOS.BHCI: 2005 to 2024 - WOS.BSCI: 2005 to 2024 - WOS.ESCI: 2005 to 2024 - WOS.ISTP: 1995 to 2024 - WOS.SSCI: 2000 to 2024 - WOS.ISSHP: 1995 to 2024	24	#1 OR #2 OR #3 OR #4 OR #5 OR #6 OR #7 OR #8 OR #9 OR #10 OR #11 OR #12 OR #13 OR #14 OR #15 Editions: WOS.SCI	Web of Science Core Collection	503795	Fri Jan 3 2025 15:26:08 GMT+0800
- WOS.IC: 1993 to 2024 - WOS.CCR: 1986 to 2024 - WOS.SCI: 1995 to 2024 - WOS.AHCI: 2000 to 2024 - WOS.BHCI: 2005 to 2024 - WOS.BSCI: 2005 to 2024 - WOS.ESCI: 2005 to 2024 - WOS.ISTP: 1995 to 2024 - WOS.SSCI: 2000 to 2024 - WOS.ISSHP: 1995 to 2024	25	#23 OR #22 OR #21 OR #20 OR #19 OR #18 OR #17 OR #16 Editions: WOS.SCI	Web of Science Core Collection	397382	Fri Jan 3 2025 15:26:31 GMT+0800
- WOS.IC: 1993 to 2024 - WOS.CCR: 1986 to 2024 - WOS.SCI: 1995 to 2024 - WOS.AHCI: 2000 to 2024 - WOS.BHCI: 2005 to 2024 - WOS.BSCI: 2005 to 2024 - WOS.ESCI: 2005 to 2024 - WOS.ISTP: 1995 to 2024 - WOS.SSCI: 2000 to 2024 - WOS.ISSHP: 1995 to 2024	26	#25 AND #24 Editions: WOS.SCI	Web of Science Core Collection	10413	Fri Jan 3 2025 15:26:41 GMT+0800
- WOS.IC: 1993 to 2024 - WOS.CCR: 1986 to 2024 - WOS.SCI: 1995 to 2024 - WOS.AHCI: 2000 to 2024 - WOS.BHCI: 2005 to 2024 - WOS.BSCI: 2005 to 2024 - WOS.ESCI: 2005 to 2024 - WOS.ISTP: 1995 to 2024 - WOS.SSCI: 2000 to 2024 - WOS.ISSHP: 1995 to 2024	27	#25 AND #24 and Article (Document Types) Editions: WOS.SCI	Web of Science Core Collection	7878	Fri Jan 3 2025 15:27:04 GMT+0800
- WOS.IC: 1993 to 2024 - WOS.CCR: 1986 to 2024 - WOS.SCI: 1995 to 2024 - WOS.AHCI: 2000 to 2024 - WOS.BHCI: 2005 to 2024 - WOS.BSCI: 2005 to 2024 - WOS.ESCI: 2005 to 2024 - WOS.ISTP: 1995 to 2024 - WOS.SSCI: 2000 to 2024 - WOS.ISSHP: 1995 to 2024	28	ts=(“randomized controlled trial” OR “controlled trial, randomized” OR “randomised controlled study” OR “randomised controlled trial” OR “randomized controlled study” OR “trial, randomized controlled” OR “randomized controlled trial”) Editions: WOS.SCI	Web of Science Core Collection	228887	Fri Jan 3 2025 15:28:12 GMT+0800
- WOS.IC: 1993 to 2024 - WOS.CCR: 1986 to 2024 - WOS.SCI: 1995 to 2024 - WOS.AHCI: 2000 to 2024 - WOS.BHCI: 2005 to 2024 - WOS.BSCI: 2005 to 2024 - WOS.ESCI: 2005 to 2024 - WOS.ISTP: 1995 to 2024 - WOS.SSCI: 2000 to 2024 - WOS.ISSHP: 1995 to 2024	29	#28 AND #27 Editions: WOS.SCI	Web of Science Core Collection	16	Fri Jan 3 2025 15:28:26 GMT+0800
