# Supplementary material for: Polyphenols and Neurodegenerative Diseases: Knowledge-Mining Insights, Mechanistic Evidence, and Emerging Nutritional Applications
Source: Nutrients. 2026 Feb 12;18(4):602. doi: 10.3390/nu18040602 (PMC12943002; doi:10.3390/nu18040602)
Supplement: Supplementary file 1 [file nutrients-18-00602-s001.zip › Supplementary File S2/endote-dda.ipynb]

# %% [code]
import csv


def convert_csv_to_txt(csv_file, txt_file):        
    
    with open(csv_file, 'r', errors='ignore') as file:
        csv_data = csv.reader(file)
        lines =list(csv_data)
        
    with open(txt_file, 'w', errors='ignore') as file:
        for i, line in enumerate(lines):
            if i > 0:
                file.write('\n')
            file.write('\t'.join(line))  
            
csv_file = "D:\python\csvtotxtcitespace\input1_vos.csv"
txt_file = "D:\python\csvtotxtcitespace\output_vos.txt"     
convert_csv_to_txt(csv_file, txt_file) 
print('完成大吉')

# %% [code]


# %% [code]
